# Supplementary material for: Decarbonylative ether dissection by iridium pincer complexes
Source: Chem Sci. 2020 Sep 24;11(44):12130–8. doi: 10.1039/d0sc03736b (PMC8162749; doi:10.1039/d0sc03736b)
Supplement: SC-011-D0SC03736B-s002 [file SC-011-D0SC03736B-s002.cif]

# Electronic Supplementary Material (ESI) for Chemical Science.
# This journal is © The Royal Society of Chemistry 2020

####################################################################### 
# 
# This file contains crystal structure data downloaded from the 
# Cambridge Structural Database (CSD) hosted by the Cambridge 
# Crystallographic Data Centre (CCDC).
# 
# Full information about CCDC data access policies and citation 
# guidelines are available at http://www.ccdc.cam.ac.uk/access/V1 
# 
# Audit and citation data items may have been added by the CCDC. 
# Please retain this information to preserve the provenance of 
# this file and to allow appropriate attribution of the data. 
# 
#######################################################################

data_20032_0m
_database_code_depnum_ccdc_archive 'CCDC 2014654'
loop_
_audit_author_name
_audit_author_address
'Josh Chen'
;University of North Carolina at Chapel Hill
United States of America
;
_audit_update_record             
;
2020-07-07 deposited with the CCDC.	2020-09-24 downloaded from the CCDC.
;

_audit_creation_method           SHELXL-2013
_chemical_name_systematic        
;
 ?
;
_chemical_name_common            ?
_chemical_melting_point          ?
_chemical_formula_moiety         'C25 H41 Ir N O2 P'
_chemical_formula_sum            'C25 H41 Ir N O2 P'
_chemical_formula_weight         610.76

loop_
_atom_type_symbol
_atom_type_description
_atom_type_scat_dispersion_real
_atom_type_scat_dispersion_imag
_atom_type_scat_source
C C 0.0181 0.0091 'International Tables Vol C Tables 4.2.6.8 and 6.1.1.4'
H H 0.0000 0.0000 'International Tables Vol C Tables 4.2.6.8 and 6.1.1.4'
Ir Ir -4.7710 6.5667 'International Tables Vol C Tables 4.2.6.8 and 6.1.1.4'
N N 0.0311 0.0180 'International Tables Vol C Tables 4.2.6.8 and 6.1.1.4'
O O 0.0492 0.0322 'International Tables Vol C Tables 4.2.6.8 and 6.1.1.4'
P P 0.2955 0.4335 'International Tables Vol C Tables 4.2.6.8 and 6.1.1.4'

_space_group_crystal_system      monoclinic
_space_group_IT_number           14
_space_group_name_H-M_alt        'P 21/n'
_space_group_name_Hall           '-P 2yn'

_shelx_space_group_comment       
;
The symmetry employed for this shelxl refinement is uniquely defined
by the following loop, which should always be used as a source of
symmetry information in preference to the above space-group names.
They are only intended as comments.
;

loop_
_space_group_symop_operation_xyz
'x, y, z'
'-x+1/2, y+1/2, -z+1/2'
'-x, -y, -z'
'x-1/2, -y-1/2, z-1/2'

_cell_length_a                   9.6922(9)
_cell_length_b                   38.687(4)
_cell_length_c                   13.5664(17)
_cell_angle_alpha                90
_cell_angle_beta                 104.749(9)
_cell_angle_gamma                90
_cell_volume                     4919.3(9)
_cell_formula_units_Z            8
_cell_measurement_temperature    150(2)
_cell_measurement_reflns_used    27058
_cell_measurement_theta_min      2.284
_cell_measurement_theta_max      70.151

_exptl_crystal_description       needle
_exptl_crystal_colour            yellow
_exptl_crystal_density_meas      'not measured'
_exptl_crystal_density_method    'not measured'
_exptl_crystal_density_diffrn    1.649
_exptl_crystal_F_000             2448
_exptl_transmission_factor_min   ?
_exptl_transmission_factor_max   ?
_exptl_crystal_size_max          0.15
_exptl_crystal_size_mid          0.05
_exptl_crystal_size_min          0.05
_exptl_absorpt_coefficient_mu    11.276
_shelx_estimated_absorpt_T_min   ?
_shelx_estimated_absorpt_T_max   ?
_exptl_absorpt_correction_type   ?
_exptl_absorpt_correction_T_min  ?
_exptl_absorpt_correction_T_max  ?
_exptl_absorpt_process_details   SADABS

_exptl_special_details           
;
 ?
;

_diffrn_ambient_temperature      150(2)
_diffrn_radiation_wavelength     1.54178
_diffrn_radiation_type           CuK\a
_diffrn_source                   ?
_diffrn_measurement_device_type  'Bruker APEX-II CCD'
_diffrn_measurement_method       '\f and \w scans'
_diffrn_detector_area_resol_mean ?
_diffrn_reflns_number            27058
_diffrn_reflns_av_unetI/netI     0.1177
_diffrn_reflns_av_R_equivalents  0.0886
_diffrn_reflns_limit_h_min       -11
_diffrn_reflns_limit_h_max       11
_diffrn_reflns_limit_k_min       -44
_diffrn_reflns_limit_k_max       47
_diffrn_reflns_limit_l_min       -16
_diffrn_reflns_limit_l_max       11
_diffrn_reflns_theta_min         2.284
_diffrn_reflns_theta_max         70.151
_diffrn_reflns_theta_full        67.679
_diffrn_measured_fraction_theta_max 0.949
_diffrn_measured_fraction_theta_full 0.960
_diffrn_reflns_Laue_measured_fraction_max 0.949
_diffrn_reflns_Laue_measured_fraction_full 0.960
_diffrn_reflns_point_group_measured_fraction_max 0.949
_diffrn_reflns_point_group_measured_fraction_full 0.960
_reflns_number_total             8891
_reflns_number_gt                7229
_reflns_threshold_expression     'I > 2\s(I)'
_reflns_Friedel_coverage         0.000
_reflns_Friedel_fraction_max     .
_reflns_Friedel_fraction_full    .

_reflns_special_details          
;
 Reflections were merged by SHELXL according to the crystal
 class for the calculation of statistics and refinement.
 
 _reflns_Friedel_fraction is defined as the number of unique
 Friedel pairs measured divided by the number that would be
 possible theoretically, ignoring centric projections and
 systematic absences.
;

_computing_data_collection       'Apex2 (Bruker AXS, 2006)'
_computing_cell_refinement       'Apex2 (Bruker AXS, 2006)'
_computing_data_reduction        'Apex2 (Bruker AXS, 2006)'
_computing_structure_solution    'SHELXL-2013 (Sheldrick, 2013)'
_computing_structure_refinement  'SHELXL-2013 (Sheldrick, 2013)'
_computing_molecular_graphics    'SHELXL-2013 (Sheldrick, 2013)'
_computing_publication_material  'SHELXL-2013 (Sheldrick, 2013)'

_refine_special_details          
;
 ?
;
_refine_ls_structure_factor_coef Fsqd
_refine_ls_matrix_type           full
_refine_ls_weighting_scheme      calc
_refine_ls_weighting_details     'w=1/[\s^2^(Fo^2^)] where P=(Fo^2^+2Fc^2^)/3'
_atom_sites_solution_primary     ?
_atom_sites_solution_secondary   ?
_atom_sites_solution_hydrogens   geom
_refine_ls_hydrogen_treatment    constr
_refine_ls_extinction_method     none
_refine_ls_extinction_coef       .
_refine_ls_number_reflns         8891
_refine_ls_number_parameters     555
_refine_ls_number_restraints     0
_refine_ls_R_factor_all          0.0662
_refine_ls_R_factor_gt           0.0511
_refine_ls_wR_factor_ref         0.1318
_refine_ls_wR_factor_gt          0.1242
_refine_ls_goodness_of_fit_ref   1.024
_refine_ls_restrained_S_all      1.024
_refine_ls_shift/su_max          0.003
_refine_ls_shift/su_mean         0.000

loop_
_atom_site_label
_atom_site_type_symbol
_atom_site_fract_x
_atom_site_fract_y
_atom_site_fract_z
_atom_site_U_iso_or_equiv
_atom_site_adp_type
_atom_site_occupancy
_atom_site_site_symmetry_order
_atom_site_calc_flag
_atom_site_refinement_flags_posn
_atom_site_refinement_flags_adp
_atom_site_refinement_flags_occupancy
_atom_site_disorder_assembly
_atom_site_disorder_group
C1 C 0.9528(9) 0.7986(2) 0.2057(7) 0.0289(17) Uani 1 1 d . . . . .
C2 C 0.9903(9) 0.7753(2) 0.1383(7) 0.0303(17) Uani 1 1 d . . . . .
C3 C 0.8915(10) 0.7672(2) 0.0467(8) 0.037(2) Uani 1 1 d . . . . .
H3 H 0.9159 0.7515 0.0001 0.044 Uiso 1 1 calc R U . . .
C4 C 0.7573(9) 0.7824(2) 0.0242(7) 0.0329(18) Uani 1 1 d . . . . .
H4 H 0.6898 0.7772 -0.0381 0.039 Uiso 1 1 calc R U . . .
C5 C 0.7214(9) 0.8055(2) 0.0933(6) 0.0276(16) Uani 1 1 d . . . . .
C6 C 0.8180(8) 0.81423(19) 0.1864(7) 0.0267(17) Uani 1 1 d . . . . .
C7 C 0.5798(8) 0.8229(2) 0.0771(7) 0.0293(17) Uani 1 1 d . . . . .
H7A H 0.5047 0.8085 0.0327 0.035 Uiso 1 1 calc R U . . .
H7B H 0.5815 0.8455 0.0436 0.035 Uiso 1 1 calc R U . . .
C8 C 1.1676(10) 0.7391(2) 0.1030(8) 0.040(2) Uani 1 1 d . . . . .
H8A H 1.0969 0.7207 0.0807 0.061 Uiso 1 1 calc R U . . .
H8B H 1.2603 0.7288 0.1360 0.061 Uiso 1 1 calc R U . . .
H8C H 1.1762 0.7526 0.0439 0.061 Uiso 1 1 calc R U . . .
C9 C 1.1207(9) 0.8636(2) 0.4115(7) 0.0330(19) Uani 1 1 d . . . . .
H9 H 1.0861 0.8820 0.4511 0.040 Uiso 1 1 calc R U . . .
C10 C 1.1475(10) 0.8805(3) 0.3180(8) 0.042(2) Uani 1 1 d . . . . .
H10A H 1.2269 0.8968 0.3384 0.063 Uiso 1 1 calc R U . . .
H10B H 1.0615 0.8928 0.2812 0.063 Uiso 1 1 calc R U . . .
H10C H 1.1715 0.8627 0.2735 0.063 Uiso 1 1 calc R U . . .
C11 C 1.2587(9) 0.8485(3) 0.4812(9) 0.045(2) Uani 1 1 d . . . . .
H11A H 1.2875 0.8280 0.4488 0.068 Uiso 1 1 calc R U . . .
H11B H 1.2415 0.8420 0.5469 0.068 Uiso 1 1 calc R U . . .
H11C H 1.3346 0.8658 0.4920 0.068 Uiso 1 1 calc R U . . .
C12 C 0.9908(9) 0.8021(2) 0.4797(7) 0.0292(17) Uani 1 1 d . . . . .
H12 H 1.0932 0.7951 0.5034 0.035 Uiso 1 1 calc R U . . .
C13 C 0.9493(9) 0.8200(3) 0.5688(7) 0.0353(19) Uani 1 1 d . . . . .
H13A H 0.8460 0.8240 0.5510 0.053 Uiso 1 1 calc R U . . .
H13B H 0.9992 0.8422 0.5828 0.053 Uiso 1 1 calc R U . . .
H13C H 0.9761 0.8053 0.6295 0.053 Uiso 1 1 calc R U . . .
C14 C 0.9038(10) 0.7700(2) 0.4446(7) 0.0334(19) Uani 1 1 d . . . . .
H14A H 0.9256 0.7526 0.4987 0.050 Uiso 1 1 calc R U . . .
H14B H 0.9273 0.7608 0.3835 0.050 Uiso 1 1 calc R U . . .
H14C H 0.8021 0.7757 0.4287 0.050 Uiso 1 1 calc R U . . .
C15 C 0.4263(8) 0.8521(2) 0.1674(7) 0.0266(16) Uani 1 1 d . . . . .
H15A H 0.4554 0.8748 0.1456 0.032 Uiso 1 1 calc R U . . .
H15B H 0.4082 0.8554 0.2354 0.032 Uiso 1 1 calc R U . . .
C16 C 0.2847(9) 0.8416(3) 0.0924(8) 0.039(2) Uani 1 1 d . . . . .
H16A H 0.2965 0.8417 0.0228 0.059 Uiso 1 1 calc R U . . .
H16B H 0.2101 0.8582 0.0973 0.059 Uiso 1 1 calc R U . . .
H16C H 0.2575 0.8184 0.1094 0.059 Uiso 1 1 calc R U . . .
C17 C 0.5095(9) 0.7930(2) 0.2114(8) 0.0344(19) Uani 1 1 d . . . . .
H17A H 0.5911 0.7771 0.2162 0.041 Uiso 1 1 calc R U . . .
H17B H 0.4286 0.7840 0.1574 0.041 Uiso 1 1 calc R U . . .
C18 C 0.4683(10) 0.7919(3) 0.3108(8) 0.041(2) Uani 1 1 d . . . . .
H18A H 0.5341 0.8063 0.3610 0.062 Uiso 1 1 calc R U . . .
H18B H 0.4732 0.7680 0.3354 0.062 Uiso 1 1 calc R U . . .
H18C H 0.3708 0.8006 0.3008 0.062 Uiso 1 1 calc R U . . .
C19 C 0.6425(8) 0.87748(19) 0.3703(6) 0.0252(16) Uani 1 1 d . . . . .
H19A H 0.6022 0.8659 0.4227 0.030 Uiso 1 1 calc R U . . .
C20 C 0.7891(8) 0.8852(2) 0.3990(6) 0.0248(15) Uani 1 1 d . . . . .
H20A H 0.8418 0.8787 0.4700 0.030 Uiso 1 1 calc R U . . .
C21 C 0.8079(8) 0.9221(2) 0.3667(7) 0.0283(17) Uani 1 1 d . . . . .
H21 H 0.9040 0.9282 0.3574 0.034 Uiso 1 1 calc R U . . .
C22 C 0.7511(9) 0.9450(2) 0.4423(7) 0.0341(18) Uani 1 1 d . . . . .
H22A H 0.7974 0.9386 0.5138 0.041 Uiso 1 1 calc R U . . .
H22B H 0.7686 0.9697 0.4321 0.041 Uiso 1 1 calc R U . . .
C23 C 0.5913(10) 0.9372(2) 0.4163(7) 0.0365(19) Uani 1 1 d . . . . .
H23A H 0.5345 0.9585 0.3964 0.044 Uiso 1 1 calc R U . . .
H23B H 0.5639 0.9264 0.4747 0.044 Uiso 1 1 calc R U . . .
C24 C 0.5703(9) 0.9115(2) 0.3244(7) 0.0303(17) Uani 1 1 d . . . . .
H24 H 0.4705 0.9092 0.2810 0.036 Uiso 1 1 calc R U . . .
C25 C 0.6795(10) 0.9260(2) 0.2711(7) 0.0345(19) Uani 1 1 d . . . . .
H25A H 0.6604 0.9503 0.2494 0.041 Uiso 1 1 calc R U . . .
H25B H 0.6894 0.9115 0.2130 0.041 Uiso 1 1 calc R U . . .
C26 C 0.7075(8) 0.6283(2) 0.2969(7) 0.0256(16) Uani 1 1 d . . . . .
C27 C 0.7633(9) 0.6613(2) 0.2923(7) 0.0311(18) Uani 1 1 d . . . . .
C28 C 0.6934(9) 0.6896(2) 0.3192(7) 0.0336(19) Uani 1 1 d . . . . .
H28 H 0.7290 0.7123 0.3153 0.040 Uiso 1 1 calc R U . . .
C29 C 0.5701(9) 0.6844(2) 0.3523(7) 0.0344(19) Uani 1 1 d . . . . .
H29 H 0.5212 0.7037 0.3703 0.041 Uiso 1 1 calc R U . . .
C30 C 0.5177(8) 0.6512(2) 0.3592(7) 0.0300(17) Uani 1 1 d . . . . .
C31 C 0.5819(8) 0.6220(2) 0.3293(7) 0.0282(17) Uani 1 1 d . . . . .
C32 C 0.3998(10) 0.6432(2) 0.4092(7) 0.037(2) Uani 1 1 d . . . . .
H32A H 0.3226 0.6605 0.3878 0.044 Uiso 1 1 calc R U . . .
H32B H 0.4368 0.6447 0.4842 0.044 Uiso 1 1 calc R U . . .
C33 C 0.9428(11) 0.6962(3) 0.2498(10) 0.050(3) Uani 1 1 d . . . . .
H33A H 0.8774 0.7084 0.1935 0.075 Uiso 1 1 calc R U . . .
H33B H 1.0367 0.6942 0.2356 0.075 Uiso 1 1 calc R U . . .
H33C H 0.9518 0.7092 0.3132 0.075 Uiso 1 1 calc R U . . .
C34 C 0.8484(9) 0.5460(2) 0.4027(7) 0.0327(18) Uani 1 1 d . . . . .
H34 H 0.9358 0.5429 0.3773 0.039 Uiso 1 1 calc R U . . .
C35 C 0.8823(10) 0.5725(3) 0.4890(8) 0.040(2) Uani 1 1 d . . . . .
H35A H 0.7945 0.5785 0.5083 0.060 Uiso 1 1 calc R U . . .
H35B H 0.9229 0.5933 0.4662 0.060 Uiso 1 1 calc R U . . .
H35C H 0.9511 0.5626 0.5480 0.060 Uiso 1 1 calc R U . . .
C36 C 0.8089(9) 0.5109(2) 0.4393(8) 0.037(2) Uani 1 1 d . . . . .
H36A H 0.8874 0.5026 0.4948 0.056 Uiso 1 1 calc R U . . .
H36B H 0.7912 0.4944 0.3827 0.056 Uiso 1 1 calc R U . . .
H36C H 0.7226 0.5133 0.4638 0.056 Uiso 1 1 calc R U . . .
C37 C 0.7185(8) 0.5394(2) 0.1828(6) 0.0257(16) Uani 1 1 d . . . . .
H37 H 0.6771 0.5159 0.1850 0.031 Uiso 1 1 calc R U . . .
C38 C 0.6288(10) 0.5584(3) 0.0893(8) 0.043(2) Uani 1 1 d . . . . .
H38A H 0.6767 0.5799 0.0791 0.064 Uiso 1 1 calc R U . . .
H38B H 0.5347 0.5637 0.0999 0.064 Uiso 1 1 calc R U . . .
H38C H 0.6173 0.5436 0.0290 0.064 Uiso 1 1 calc R U . . .
C39 C 0.8701(8) 0.5354(2) 0.1713(8) 0.035(2) Uani 1 1 d . . . . .
H39A H 0.8671 0.5259 0.1038 0.053 Uiso 1 1 calc R U . . .
H39B H 0.9235 0.5196 0.2240 0.053 Uiso 1 1 calc R U . . .
H39C H 0.9173 0.5580 0.1789 0.053 Uiso 1 1 calc R U . . .
C40 C 0.2958(10) 0.5925(2) 0.4703(8) 0.038(2) Uani 1 1 d . . . . .
H40A H 0.2314 0.6090 0.4922 0.045 Uiso 1 1 calc R U . . .
H40B H 0.2416 0.5709 0.4487 0.045 Uiso 1 1 calc R U . . .
C41 C 0.4213(11) 0.5847(3) 0.5600(8) 0.047(2) Uani 1 1 d . . . . .
H41A H 0.4664 0.5630 0.5475 0.071 Uiso 1 1 calc R U . . .
H41B H 0.3877 0.5824 0.6221 0.071 Uiso 1 1 calc R U . . .
H41C H 0.4908 0.6036 0.5686 0.071 Uiso 1 1 calc R U . . .
C42 C 0.2047(9) 0.6103(2) 0.2955(8) 0.036(2) Uani 1 1 d . . . . .
H42A H 0.1650 0.5868 0.2793 0.044 Uiso 1 1 calc R U . . .
H42B H 0.1343 0.6239 0.3210 0.044 Uiso 1 1 calc R U . . .
C43 C 0.2217(11) 0.6269(3) 0.1986(8) 0.043(2) Uani 1 1 d . . . . .
H43A H 0.2634 0.6499 0.2137 0.064 Uiso 1 1 calc R U . . .
H43B H 0.1281 0.6288 0.1498 0.064 Uiso 1 1 calc R U . . .
H43C H 0.2846 0.6126 0.1692 0.064 Uiso 1 1 calc R U . . .
C44 C 0.4746(9) 0.5194(2) 0.2911(7) 0.0288(17) Uani 1 1 d . . . . .
H44A H 0.5580 0.5041 0.3200 0.035 Uiso 1 1 calc R U . . .
C45 C 0.3876(9) 0.5283(2) 0.3571(7) 0.0323(18) Uani 1 1 d . . . . .
H45A H 0.4182 0.5184 0.4274 0.039 Uiso 1 1 calc R U . . .
C46 C 0.2360(9) 0.5195(2) 0.2981(7) 0.0321(18) Uani 1 1 d . . . . .
H46 H 0.1582 0.5302 0.3242 0.039 Uiso 1 1 calc R U . . .
C47 C 0.2327(9) 0.4791(2) 0.2891(8) 0.038(2) Uani 1 1 d . . . . .
H47A H 0.2747 0.4682 0.3560 0.046 Uiso 1 1 calc R U . . .
H47B H 0.1339 0.4706 0.2625 0.046 Uiso 1 1 calc R U . . .
C48 C 0.3217(10) 0.4719(2) 0.2150(8) 0.038(2) Uani 1 1 d . . . . .
H48A H 0.2638 0.4606 0.1527 0.045 Uiso 1 1 calc R U . . .
H48B H 0.4035 0.4567 0.2464 0.045 Uiso 1 1 calc R U . . .
C49 C 0.3746(8) 0.5082(2) 0.1897(7) 0.0266(16) Uani 1 1 d . . . . .
H49 H 0.4127 0.5098 0.1279 0.032 Uiso 1 1 calc R U . . .
C50 C 0.2394(9) 0.5299(2) 0.1886(7) 0.0352(19) Uani 1 1 d . . . . .
H50A H 0.2541 0.5550 0.1814 0.042 Uiso 1 1 calc R U . . .
H50B H 0.1541 0.5220 0.1365 0.042 Uiso 1 1 calc R U . . .
Ir1 Ir 0.75533(3) 0.84458(2) 0.28679(3) 0.02233(11) Uani 1 1 d . . . . .
Ir2 Ir 0.50174(3) 0.57445(2) 0.33059(3) 0.02399(11) Uani 1 1 d . . . . .
N1 N 0.5494(7) 0.82765(18) 0.1787(5) 0.0262(14) Uani 1 1 d . . . . .
N2 N 0.3412(7) 0.60757(18) 0.3803(6) 0.0313(15) Uani 1 1 d . . . . .
O1 O 1.0473(6) 0.80635(15) 0.2977(5) 0.0294(12) Uani 1 1 d . . . . .
O2 O 1.1239(6) 0.76072(17) 0.1726(5) 0.0365(14) Uani 1 1 d . . . . .
O3 O 0.7808(6) 0.59968(15) 0.2738(5) 0.0325(13) Uani 1 1 d . . . . .
O4 O 0.8886(6) 0.66268(15) 0.2602(5) 0.0356(14) Uani 1 1 d . . . . .
P1 P 0.9732(2) 0.83169(5) 0.37002(16) 0.0239(4) Uani 1 1 d . . . . .
P2 P 0.7052(2) 0.56301(5) 0.29664(16) 0.0242(4) Uani 1 1 d . . . . .

loop_
_atom_site_aniso_label
_atom_site_aniso_U_11
_atom_site_aniso_U_22
_atom_site_aniso_U_33
_atom_site_aniso_U_23
_atom_site_aniso_U_13
_atom_site_aniso_U_12
C1 0.033(4) 0.025(4) 0.033(5) 0.003(3) 0.016(4) 0.003(3)
C2 0.042(5) 0.024(4) 0.030(4) -0.001(3) 0.019(4) 0.001(3)
C3 0.048(5) 0.029(4) 0.040(5) -0.015(4) 0.021(4) -0.011(4)
C4 0.043(5) 0.033(5) 0.026(4) -0.008(4) 0.015(4) -0.007(4)
C5 0.036(4) 0.030(4) 0.019(4) -0.007(3) 0.011(3) -0.010(3)
C6 0.029(4) 0.018(3) 0.039(5) -0.003(3) 0.020(4) -0.004(3)
C7 0.031(4) 0.029(4) 0.029(4) -0.006(3) 0.009(3) -0.004(3)
C8 0.040(5) 0.032(5) 0.050(6) -0.004(4) 0.012(4) 0.011(4)
C9 0.033(4) 0.022(4) 0.046(5) -0.009(4) 0.014(4) 0.000(3)
C10 0.044(5) 0.039(5) 0.046(6) 0.003(5) 0.019(5) -0.008(4)
C11 0.024(4) 0.050(6) 0.060(7) -0.014(5) 0.008(4) -0.008(4)
C12 0.032(4) 0.023(4) 0.035(5) 0.005(4) 0.012(4) 0.005(3)
C13 0.037(4) 0.042(5) 0.026(4) 0.001(4) 0.006(4) 0.000(4)
C14 0.048(5) 0.015(4) 0.041(5) 0.000(3) 0.019(4) -0.002(3)
C15 0.026(4) 0.024(4) 0.029(4) -0.001(3) 0.006(3) 0.003(3)
C16 0.028(4) 0.049(6) 0.036(5) 0.001(4) 0.000(4) 0.003(4)
C17 0.034(4) 0.024(4) 0.045(5) -0.001(4) 0.009(4) -0.008(3)
C18 0.045(5) 0.037(5) 0.048(6) 0.004(4) 0.022(5) -0.002(4)
C19 0.025(4) 0.021(4) 0.030(4) -0.001(3) 0.007(3) 0.003(3)
C20 0.027(4) 0.023(4) 0.025(4) -0.004(3) 0.009(3) 0.003(3)
C21 0.027(4) 0.024(4) 0.034(5) -0.003(3) 0.009(4) -0.004(3)
C22 0.040(5) 0.025(4) 0.033(5) -0.007(4) 0.001(4) 0.003(3)
C23 0.050(5) 0.027(4) 0.035(5) -0.009(4) 0.014(4) -0.001(4)
C24 0.026(4) 0.029(4) 0.032(4) -0.002(4) 0.000(3) 0.006(3)
C25 0.041(5) 0.025(4) 0.035(5) 0.002(4) 0.006(4) -0.001(3)
C26 0.027(4) 0.019(4) 0.031(4) -0.003(3) 0.008(3) -0.002(3)
C27 0.028(4) 0.035(5) 0.029(4) 0.005(4) 0.006(4) 0.002(3)
C28 0.042(5) 0.017(4) 0.037(5) 0.001(4) 0.000(4) -0.009(3)
C29 0.032(4) 0.029(4) 0.036(5) -0.002(4) -0.003(4) 0.008(3)
C30 0.027(4) 0.026(4) 0.031(4) 0.003(3) -0.005(3) 0.001(3)
C31 0.020(4) 0.019(4) 0.042(5) 0.005(3) 0.001(3) 0.002(3)
C32 0.047(5) 0.030(5) 0.035(5) -0.011(4) 0.014(4) 0.004(4)
C33 0.053(6) 0.047(6) 0.063(7) 0.000(5) 0.037(6) -0.012(5)
C34 0.027(4) 0.029(4) 0.040(5) 0.007(4) 0.003(4) 0.003(3)
C35 0.036(5) 0.037(5) 0.046(6) -0.002(4) 0.007(4) -0.005(4)
C36 0.037(4) 0.030(4) 0.043(5) 0.016(4) 0.007(4) 0.008(4)
C37 0.021(4) 0.025(4) 0.031(4) 0.003(3) 0.008(3) 0.001(3)
C38 0.033(5) 0.056(6) 0.037(5) 0.011(5) 0.007(4) 0.011(4)
C39 0.025(4) 0.035(5) 0.048(6) -0.006(4) 0.013(4) 0.002(3)
C40 0.041(5) 0.038(5) 0.041(5) -0.007(4) 0.023(4) -0.003(4)
C41 0.052(6) 0.056(6) 0.034(5) -0.002(5) 0.010(5) -0.001(5)
C42 0.034(4) 0.030(4) 0.050(6) -0.001(4) 0.020(4) 0.004(3)
C43 0.049(5) 0.031(5) 0.044(6) 0.002(4) 0.002(5) 0.013(4)
C44 0.030(4) 0.018(4) 0.037(5) 0.000(3) 0.006(4) -0.001(3)
C45 0.045(5) 0.027(4) 0.029(4) 0.005(4) 0.018(4) 0.001(3)
C46 0.034(4) 0.034(4) 0.033(5) 0.001(4) 0.017(4) -0.003(3)
C47 0.027(4) 0.034(5) 0.047(5) 0.007(4) -0.002(4) -0.009(3)
C48 0.043(5) 0.026(4) 0.041(5) 0.003(4) 0.005(4) -0.009(4)
C49 0.027(4) 0.024(4) 0.029(4) 0.005(3) 0.008(3) -0.003(3)
C50 0.033(4) 0.027(4) 0.042(5) 0.002(4) 0.002(4) -0.002(3)
Ir1 0.02447(17) 0.01918(17) 0.02378(18) -0.00100(12) 0.00694(13) 0.00045(11)
Ir2 0.02331(17) 0.01945(17) 0.0304(2) -0.00078(13) 0.00896(14) -0.00040(11)
N1 0.028(3) 0.028(4) 0.024(3) -0.002(3) 0.010(3) -0.001(3)
N2 0.032(4) 0.029(4) 0.035(4) -0.003(3) 0.012(3) -0.001(3)
O1 0.026(3) 0.029(3) 0.033(3) -0.005(3) 0.009(2) 0.002(2)
O2 0.036(3) 0.037(3) 0.043(4) -0.011(3) 0.020(3) -0.003(3)
O3 0.027(3) 0.024(3) 0.046(4) -0.002(3) 0.009(3) -0.004(2)
O4 0.040(3) 0.024(3) 0.050(4) 0.002(3) 0.023(3) -0.005(2)
P1 0.0243(9) 0.0221(9) 0.0265(10) -0.0009(8) 0.0087(8) 0.0009(7)
P2 0.0255(9) 0.0167(8) 0.0313(11) 0.0006(8) 0.0091(8) 0.0016(7)

_geom_special_details            
;
 All esds (except the esd in the dihedral angle between two l.s. planes)
 are estimated using the full covariance matrix.  The cell esds are taken
 into account individually in the estimation of esds in distances, angles
 and torsion angles; correlations between esds in cell parameters are only
 used when they are defined by crystal symmetry.  An approximate (isotropic)
 treatment of cell esds is used for estimating esds involving l.s. planes.
;

loop_
_geom_bond_atom_site_label_1
_geom_bond_atom_site_label_2
_geom_bond_distance
_geom_bond_site_symmetry_2
_geom_bond_publ_flag
C1 O1 1.381(11) . ?
C1 C2 1.397(12) . ?
C1 C6 1.402(11) . ?
C2 O2 1.380(11) . ?
C2 C3 1.397(13) . ?
C3 C4 1.388(13) . ?
C3 H3 0.9500 . ?
C4 C5 1.403(11) . ?
C4 H4 0.9500 . ?
C5 C6 1.407(12) . ?
C5 C7 1.492(11) . ?
C6 Ir1 2.006(8) . ?
C7 N1 1.494(11) . ?
C7 H7A 0.9900 . ?
C7 H7B 0.9900 . ?
C8 O2 1.405(11) . ?
C8 H8A 0.9800 . ?
C8 H8B 0.9800 . ?
C8 H8C 0.9800 . ?
C9 C10 1.507(13) . ?
C9 C11 1.543(14) . ?
C9 P1 1.863(9) . ?
C9 H9 1.0000 . ?
C10 H10A 0.9800 . ?
C10 H10B 0.9800 . ?
C10 H10C 0.9800 . ?
C11 H11A 0.9800 . ?
C11 H11B 0.9800 . ?
C11 H11C 0.9800 . ?
C12 C14 1.508(11) . ?
C12 C13 1.535(12) . ?
C12 P1 1.850(9) . ?
C12 H12 1.0000 . ?
C13 H13A 0.9800 . ?
C13 H13B 0.9800 . ?
C13 H13C 0.9800 . ?
C14 H14A 0.9800 . ?
C14 H14B 0.9800 . ?
C14 H14C 0.9800 . ?
C15 N1 1.499(10) . ?
C15 C16 1.539(12) . ?
C15 H15A 0.9900 . ?
C15 H15B 0.9900 . ?
C16 H16A 0.9800 . ?
C16 H16B 0.9800 . ?
C16 H16C 0.9800 . ?
C17 N1 1.494(10) . ?
C17 C18 1.501(14) . ?
C17 H17A 0.9900 . ?
C17 H17B 0.9900 . ?
C18 H18A 0.9800 . ?
C18 H18B 0.9800 . ?
C18 H18C 0.9800 . ?
C19 C20 1.406(11) . ?
C19 C24 1.545(11) . ?
C19 Ir1 2.175(7) . ?
C19 H19A 1.0000 . ?
C20 C21 1.516(11) . ?
C20 Ir1 2.155(8) . ?
C20 H20A 1.0000 . ?
C21 C22 1.558(11) . ?
C21 C25 1.559(12) . ?
C21 H21 1.0000 . ?
C22 C23 1.528(13) . ?
C22 H22A 0.9900 . ?
C22 H22B 0.9900 . ?
C23 C24 1.567(12) . ?
C23 H23A 0.9900 . ?
C23 H23B 0.9900 . ?
C24 C25 1.531(12) . ?
C24 H24 1.0000 . ?
C25 H25A 0.9900 . ?
C25 H25B 0.9900 . ?
C26 O3 1.393(9) . ?
C26 C27 1.395(11) . ?
C26 C31 1.417(10) . ?
C27 C28 1.384(12) . ?
C27 O4 1.392(9) . ?
C28 C29 1.393(13) . ?
C28 H28 0.9500 . ?
C29 C30 1.394(12) . ?
C29 H29 0.9500 . ?
C30 C31 1.397(11) . ?
C30 C32 1.502(12) . ?
C31 Ir2 1.999(8) . ?
C32 N2 1.505(11) . ?
C32 H32A 0.9900 . ?
C32 H32B 0.9900 . ?
C33 O4 1.420(11) . ?
C33 H33A 0.9800 . ?
C33 H33B 0.9800 . ?
C33 H33C 0.9800 . ?
C34 C36 1.527(11) . ?
C34 C35 1.527(13) . ?
C34 P2 1.847(9) . ?
C34 H34 1.0000 . ?
C35 H35A 0.9800 . ?
C35 H35B 0.9800 . ?
C35 H35C 0.9800 . ?
C36 H36A 0.9800 . ?
C36 H36B 0.9800 . ?
C36 H36C 0.9800 . ?
C37 C39 1.525(9) . ?
C37 C38 1.530(12) . ?
C37 P2 1.826(8) . ?
C37 H37 1.0000 . ?
C38 H38A 0.9800 . ?
C38 H38B 0.9800 . ?
C38 H38C 0.9800 . ?
C39 H39A 0.9800 . ?
C39 H39B 0.9800 . ?
C39 H39C 0.9800 . ?
C40 C41 1.516(14) . ?
C40 N2 1.517(12) . ?
C40 H40A 0.9900 . ?
C40 H40B 0.9900 . ?
C41 H41A 0.9800 . ?
C41 H41B 0.9800 . ?
C41 H41C 0.9800 . ?
C42 C43 1.509(14) . ?
C42 N2 1.519(12) . ?
C42 H42A 0.9900 . ?
C42 H42B 0.9900 . ?
C43 H43A 0.9800 . ?
C43 H43B 0.9800 . ?
C43 H43C 0.9800 . ?
C44 C45 1.419(12) . ?
C44 C49 1.531(12) . ?
C44 Ir2 2.194(8) . ?
C44 H44A 1.0000 . ?
C45 C46 1.522(13) . ?
C45 Ir2 2.178(8) . ?
C45 H45A 1.0000 . ?
C46 C50 1.546(13) . ?
C46 C47 1.568(13) . ?
C46 H46 1.0000 . ?
C47 C48 1.508(14) . ?
C47 H47A 0.9900 . ?
C47 H47B 0.9900 . ?
C48 C49 1.564(11) . ?
C48 H48A 0.9900 . ?
C48 H48B 0.9900 . ?
C49 C50 1.553(11) . ?
C49 H49 1.0000 . ?
C50 H50A 0.9900 . ?
C50 H50B 0.9900 . ?
Ir1 P1 2.184(2) . ?
Ir1 N1 2.252(7) . ?
Ir2 P2 2.1814(18) . ?
Ir2 N2 2.248(7) . ?
O1 P1 1.672(6) . ?
O3 P2 1.662(6) . ?

loop_
_geom_angle_atom_site_label_1
_geom_angle_atom_site_label_2
_geom_angle_atom_site_label_3
_geom_angle
_geom_angle_site_symmetry_1
_geom_angle_site_symmetry_3
_geom_angle_publ_flag
O1 C1 C2 120.6(7) . . ?
O1 C1 C6 116.6(8) . . ?
C2 C1 C6 122.8(9) . . ?
O2 C2 C1 115.0(8) . . ?
O2 C2 C3 125.5(8) . . ?
C1 C2 C3 119.5(8) . . ?
C4 C3 C2 119.6(8) . . ?
C4 C3 H3 120.2 . . ?
C2 C3 H3 120.2 . . ?
C3 C4 C5 120.1(8) . . ?
C3 C4 H4 120.0 . . ?
C5 C4 H4 120.0 . . ?
C4 C5 C6 122.0(8) . . ?
C4 C5 C7 124.3(8) . . ?
C6 C5 C7 113.8(7) . . ?
C1 C6 C5 116.1(8) . . ?
C1 C6 Ir1 123.6(7) . . ?
C5 C6 Ir1 120.1(6) . . ?
C5 C7 N1 108.0(7) . . ?
C5 C7 H7A 110.1 . . ?
N1 C7 H7A 110.1 . . ?
C5 C7 H7B 110.1 . . ?
N1 C7 H7B 110.1 . . ?
H7A C7 H7B 108.4 . . ?
O2 C8 H8A 109.5 . . ?
O2 C8 H8B 109.5 . . ?
H8A C8 H8B 109.5 . . ?
O2 C8 H8C 109.5 . . ?
H8A C8 H8C 109.5 . . ?
H8B C8 H8C 109.5 . . ?
C10 C9 C11 111.8(8) . . ?
C10 C9 P1 108.5(7) . . ?
C11 C9 P1 114.4(6) . . ?
C10 C9 H9 107.3 . . ?
C11 C9 H9 107.3 . . ?
P1 C9 H9 107.3 . . ?
C9 C10 H10A 109.5 . . ?
C9 C10 H10B 109.5 . . ?
H10A C10 H10B 109.5 . . ?
C9 C10 H10C 109.5 . . ?
H10A C10 H10C 109.5 . . ?
H10B C10 H10C 109.5 . . ?
C9 C11 H11A 109.5 . . ?
C9 C11 H11B 109.5 . . ?
H11A C11 H11B 109.5 . . ?
C9 C11 H11C 109.5 . . ?
H11A C11 H11C 109.5 . . ?
H11B C11 H11C 109.5 . . ?
C14 C12 C13 112.6(7) . . ?
C14 C12 P1 109.0(6) . . ?
C13 C12 P1 111.4(6) . . ?
C14 C12 H12 107.9 . . ?
C13 C12 H12 107.9 . . ?
P1 C12 H12 107.9 . . ?
C12 C13 H13A 109.5 . . ?
C12 C13 H13B 109.5 . . ?
H13A C13 H13B 109.5 . . ?
C12 C13 H13C 109.5 . . ?
H13A C13 H13C 109.5 . . ?
H13B C13 H13C 109.5 . . ?
C12 C14 H14A 109.5 . . ?
C12 C14 H14B 109.5 . . ?
H14A C14 H14B 109.5 . . ?
C12 C14 H14C 109.5 . . ?
H14A C14 H14C 109.5 . . ?
H14B C14 H14C 109.5 . . ?
N1 C15 C16 117.0(7) . . ?
N1 C15 H15A 108.0 . . ?
C16 C15 H15A 108.0 . . ?
N1 C15 H15B 108.0 . . ?
C16 C15 H15B 108.0 . . ?
H15A C15 H15B 107.3 . . ?
C15 C16 H16A 109.5 . . ?
C15 C16 H16B 109.5 . . ?
H16A C16 H16B 109.5 . . ?
C15 C16 H16C 109.5 . . ?
H16A C16 H16C 109.5 . . ?
H16B C16 H16C 109.5 . . ?
N1 C17 C18 116.1(8) . . ?
N1 C17 H17A 108.3 . . ?
C18 C17 H17A 108.3 . . ?
N1 C17 H17B 108.3 . . ?
C18 C17 H17B 108.3 . . ?
H17A C17 H17B 107.4 . . ?
C17 C18 H18A 109.5 . . ?
C17 C18 H18B 109.5 . . ?
H18A C18 H18B 109.5 . . ?
C17 C18 H18C 109.5 . . ?
H18A C18 H18C 109.5 . . ?
H18B C18 H18C 109.5 . . ?
C20 C19 C24 104.6(7) . . ?
C20 C19 Ir1 70.3(4) . . ?
C24 C19 Ir1 121.7(6) . . ?
C20 C19 H19A 116.6 . . ?
C24 C19 H19A 116.6 . . ?
Ir1 C19 H19A 116.6 . . ?
C19 C20 C21 107.9(7) . . ?
C19 C20 Ir1 71.8(5) . . ?
C21 C20 Ir1 119.3(6) . . ?
C19 C20 H20A 116.4 . . ?
C21 C20 H20A 116.4 . . ?
Ir1 C20 H20A 116.4 . . ?
C20 C21 C22 104.8(7) . . ?
C20 C21 C25 101.7(6) . . ?
C22 C21 C25 98.7(7) . . ?
C20 C21 H21 116.4 . . ?
C22 C21 H21 116.4 . . ?
C25 C21 H21 116.4 . . ?
C23 C22 C21 104.1(7) . . ?
C23 C22 H22A 110.9 . . ?
C21 C22 H22A 110.9 . . ?
C23 C22 H22B 110.9 . . ?
C21 C22 H22B 110.9 . . ?
H22A C22 H22B 109.0 . . ?
C22 C23 C24 103.1(7) . . ?
C22 C23 H23A 111.1 . . ?
C24 C23 H23A 111.1 . . ?
C22 C23 H23B 111.1 . . ?
C24 C23 H23B 111.1 . . ?
H23A C23 H23B 109.1 . . ?
C25 C24 C19 101.8(6) . . ?
C25 C24 C23 100.3(7) . . ?
C19 C24 C23 105.5(7) . . ?
C25 C24 H24 115.7 . . ?
C19 C24 H24 115.7 . . ?
C23 C24 H24 115.7 . . ?
C24 C25 C21 94.2(7) . . ?
C24 C25 H25A 112.9 . . ?
C21 C25 H25A 112.9 . . ?
C24 C25 H25B 112.9 . . ?
C21 C25 H25B 112.9 . . ?
H25A C25 H25B 110.3 . . ?
O3 C26 C27 119.5(7) . . ?
O3 C26 C31 117.5(7) . . ?
C27 C26 C31 122.9(7) . . ?
C28 C27 O4 125.3(8) . . ?
C28 C27 C26 119.4(7) . . ?
O4 C27 C26 115.3(7) . . ?
C27 C28 C29 119.2(7) . . ?
C27 C28 H28 120.4 . . ?
C29 C28 H28 120.4 . . ?
C28 C29 C30 120.8(8) . . ?
C28 C29 H29 119.6 . . ?
C30 C29 H29 119.6 . . ?
C29 C30 C31 121.9(8) . . ?
C29 C30 C32 123.5(8) . . ?
C31 C30 C32 114.3(7) . . ?
C30 C31 C26 115.7(7) . . ?
C30 C31 Ir2 122.5(6) . . ?
C26 C31 Ir2 121.8(6) . . ?
C30 C32 N2 110.5(7) . . ?
C30 C32 H32A 109.6 . . ?
N2 C32 H32A 109.6 . . ?
C30 C32 H32B 109.6 . . ?
N2 C32 H32B 109.6 . . ?
H32A C32 H32B 108.1 . . ?
O4 C33 H33A 109.5 . . ?
O4 C33 H33B 109.5 . . ?
H33A C33 H33B 109.5 . . ?
O4 C33 H33C 109.5 . . ?
H33A C33 H33C 109.5 . . ?
H33B C33 H33C 109.5 . . ?
C36 C34 C35 111.7(8) . . ?
C36 C34 P2 111.6(6) . . ?
C35 C34 P2 109.3(6) . . ?
C36 C34 H34 108.0 . . ?
C35 C34 H34 108.0 . . ?
P2 C34 H34 108.0 . . ?
C34 C35 H35A 109.5 . . ?
C34 C35 H35B 109.5 . . ?
H35A C35 H35B 109.5 . . ?
C34 C35 H35C 109.5 . . ?
H35A C35 H35C 109.5 . . ?
H35B C35 H35C 109.5 . . ?
C34 C36 H36A 109.5 . . ?
C34 C36 H36B 109.5 . . ?
H36A C36 H36B 109.5 . . ?
C34 C36 H36C 109.5 . . ?
H36A C36 H36C 109.5 . . ?
H36B C36 H36C 109.5 . . ?
C39 C37 C38 108.9(7) . . ?
C39 C37 P2 114.5(6) . . ?
C38 C37 P2 108.3(6) . . ?
C39 C37 H37 108.3 . . ?
C38 C37 H37 108.3 . . ?
P2 C37 H37 108.3 . . ?
C37 C38 H38A 109.5 . . ?
C37 C38 H38B 109.5 . . ?
H38A C38 H38B 109.5 . . ?
C37 C38 H38C 109.5 . . ?
H38A C38 H38C 109.5 . . ?
H38B C38 H38C 109.5 . . ?
C37 C39 H39A 109.5 . . ?
C37 C39 H39B 109.5 . . ?
H39A C39 H39B 109.5 . . ?
C37 C39 H39C 109.5 . . ?
H39A C39 H39C 109.5 . . ?
H39B C39 H39C 109.5 . . ?
C41 C40 N2 112.7(7) . . ?
C41 C40 H40A 109.1 . . ?
N2 C40 H40A 109.1 . . ?
C41 C40 H40B 109.1 . . ?
N2 C40 H40B 109.1 . . ?
H40A C40 H40B 107.8 . . ?
C40 C41 H41A 109.5 . . ?
C40 C41 H41B 109.5 . . ?
H41A C41 H41B 109.5 . . ?
C40 C41 H41C 109.5 . . ?
H41A C41 H41C 109.5 . . ?
H41B C41 H41C 109.5 . . ?
C43 C42 N2 115.0(7) . . ?
C43 C42 H42A 108.5 . . ?
N2 C42 H42A 108.5 . . ?
C43 C42 H42B 108.5 . . ?
N2 C42 H42B 108.5 . . ?
H42A C42 H42B 107.5 . . ?
C42 C43 H43A 109.5 . . ?
C42 C43 H43B 109.5 . . ?
H43A C43 H43B 109.5 . . ?
C42 C43 H43C 109.5 . . ?
H43A C43 H43C 109.5 . . ?
H43B C43 H43C 109.5 . . ?
C45 C44 C49 107.0(7) . . ?
C45 C44 Ir2 70.4(5) . . ?
C49 C44 Ir2 120.3(6) . . ?
C45 C44 H44A 116.6 . . ?
C49 C44 H44A 116.6 . . ?
Ir2 C44 H44A 116.6 . . ?
C44 C45 C46 105.3(8) . . ?
C44 C45 Ir2 71.7(5) . . ?
C46 C45 Ir2 124.0(6) . . ?
C44 C45 H45A 115.5 . . ?
C46 C45 H45A 115.5 . . ?
Ir2 C45 H45A 115.5 . . ?
C45 C46 C50 101.2(6) . . ?
C45 C46 C47 105.1(7) . . ?
C50 C46 C47 100.9(7) . . ?
C45 C46 H46 115.8 . . ?
C50 C46 H46 115.8 . . ?
C47 C46 H46 115.8 . . ?
C48 C47 C46 103.5(7) . . ?
C48 C47 H47A 111.1 . . ?
C46 C47 H47A 111.1 . . ?
C48 C47 H47B 111.1 . . ?
C46 C47 H47B 111.1 . . ?
H47A C47 H47B 109.0 . . ?
C47 C48 C49 104.7(7) . . ?
C47 C48 H48A 110.8 . . ?
C49 C48 H48A 110.8 . . ?
C47 C48 H48B 110.8 . . ?
C49 C48 H48B 110.8 . . ?
H48A C48 H48B 108.9 . . ?
C44 C49 C50 101.2(7) . . ?
C44 C49 C48 103.0(7) . . ?
C50 C49 C48 99.5(6) . . ?
C44 C49 H49 116.8 . . ?
C50 C49 H49 116.8 . . ?
C48 C49 H49 116.8 . . ?
C46 C50 C49 94.3(7) . . ?
C46 C50 H50A 112.9 . . ?
C49 C50 H50A 112.9 . . ?
C46 C50 H50B 112.9 . . ?
C49 C50 H50B 112.9 . . ?
H50A C50 H50B 110.3 . . ?
C6 Ir1 C20 152.8(3) . . ?
C6 Ir1 C19 167.3(3) . . ?
C20 Ir1 C19 37.9(3) . . ?
C6 Ir1 P1 78.3(3) . . ?
C20 Ir1 P1 81.3(2) . . ?
C19 Ir1 P1 114.4(2) . . ?
C6 Ir1 N1 76.1(3) . . ?
C20 Ir1 N1 128.5(3) . . ?
C19 Ir1 N1 91.7(3) . . ?
P1 Ir1 N1 148.25(18) . . ?
C31 Ir2 C45 166.1(3) . . ?
C31 Ir2 P2 79.1(2) . . ?
C45 Ir2 P2 113.1(2) . . ?
C31 Ir2 C44 156.0(3) . . ?
C45 Ir2 C44 37.9(3) . . ?
P2 Ir2 C44 79.0(2) . . ?
C31 Ir2 N2 77.2(3) . . ?
C45 Ir2 N2 89.9(3) . . ?
P2 Ir2 N2 155.66(19) . . ?
C44 Ir2 N2 125.3(3) . . ?
C17 N1 C7 106.8(6) . . ?
C17 N1 C15 109.7(6) . . ?
C7 N1 C15 108.8(6) . . ?
C17 N1 Ir1 108.8(5) . . ?
C7 N1 Ir1 106.7(5) . . ?
C15 N1 Ir1 115.7(5) . . ?
C32 N2 C40 108.1(7) . . ?
C32 N2 C42 109.3(7) . . ?
C40 N2 C42 105.2(6) . . ?
C32 N2 Ir2 110.9(5) . . ?
C40 N2 Ir2 112.8(5) . . ?
C42 N2 Ir2 110.4(5) . . ?
C1 O1 P1 111.9(5) . . ?
C2 O2 C8 115.8(7) . . ?
C26 O3 P2 111.2(5) . . ?
C27 O4 C33 116.1(7) . . ?
O1 P1 C12 98.2(3) . . ?
O1 P1 C9 98.9(3) . . ?
C12 P1 C9 105.1(4) . . ?
O1 P1 Ir1 109.5(2) . . ?
C12 P1 Ir1 115.8(3) . . ?
C9 P1 Ir1 124.8(3) . . ?
O3 P2 C37 98.0(3) . . ?
O3 P2 C34 99.7(4) . . ?
C37 P2 C34 106.3(4) . . ?
O3 P2 Ir2 109.4(2) . . ?
C37 P2 Ir2 122.8(3) . . ?
C34 P2 Ir2 116.6(3) . . ?

_refine_diff_density_max         1.199
_refine_diff_density_min         -1.135
_refine_diff_density_rms         0.179

_shelxl_version_number           2013-4

_shelx_res_file                  
;
TITL 20032_0m_a.res in P2(1)/n
CELL  1.54178   9.6922  38.6872  13.5664   90.000  104.749   90.000
ZERR    8.000   0.0009   0.0041   0.0017    0.000    0.009    0.000
LATT 1
SYMM 1/2-X, 1/2+Y, 1/2-Z
SFAC C  H  Ir N  O  P
UNIT 200  328  8  8  16  8
L.S. 10
ACTA
BOND $H
FMAP 2
PLAN 10
TEMP -123.150
WGHT    0.000000
FVAR       0.04795
C1    1    0.952757    0.798591    0.205705    11.00000    0.03288    0.02457 =
         0.03346    0.00293    0.01644    0.00333
C2    1    0.990258    0.775261    0.138347    11.00000    0.04189    0.02398 =
         0.03041   -0.00099    0.01922    0.00051
C3    1    0.891459    0.767245    0.046722    11.00000    0.04788    0.02856 =
         0.03983   -0.01533    0.02063   -0.01058
AFIX  43
H3    2    0.915927    0.751507    0.000147    11.00000   -1.20000
AFIX   0
C4    1    0.757303    0.782434    0.024203    11.00000    0.04332    0.03293 =
         0.02576   -0.00809    0.01511   -0.00664
AFIX  43
H4    2    0.689777    0.777168   -0.038094    11.00000   -1.20000
AFIX   0
C5    1    0.721360    0.805549    0.093342    11.00000    0.03590    0.03016 =
         0.01904   -0.00709    0.01095   -0.00975
C6    1    0.817994    0.814226    0.186350    11.00000    0.02909    0.01759 =
         0.03937   -0.00297    0.01955   -0.00431
C7    1    0.579816    0.822862    0.077054    11.00000    0.03123    0.02858 =
         0.02898   -0.00558    0.00936   -0.00406
AFIX  23
H7A   2    0.504679    0.808452    0.032697    11.00000   -1.20000
H7B   2    0.581542    0.845543    0.043601    11.00000   -1.20000
AFIX   0
C8    1    1.167629    0.739059    0.103040    11.00000    0.03972    0.03247 =
         0.04965   -0.00365    0.01249    0.01147
AFIX 137
H8A   2    1.096946    0.720689    0.080736    11.00000   -1.50000
H8B   2    1.260252    0.728762    0.136042    11.00000   -1.50000
H8C   2    1.176158    0.752618    0.043858    11.00000   -1.50000
AFIX   0
C9    1    1.120666    0.863561    0.411451    11.00000    0.03267    0.02244 =
         0.04579   -0.00946    0.01354   -0.00025
AFIX  13
H9    2    1.086080    0.881962    0.451084    11.00000   -1.20000
AFIX   0
C10   1    1.147467    0.880451    0.317970    11.00000    0.04399    0.03947 =
         0.04649    0.00291    0.01873   -0.00778
AFIX 137
H10A  2    1.226851    0.896803    0.338377    11.00000   -1.50000
H10B  2    1.061483    0.892818    0.281226    11.00000   -1.50000
H10C  2    1.171496    0.862715    0.273507    11.00000   -1.50000
AFIX   0
C11   1    1.258661    0.848454    0.481153    11.00000    0.02392    0.05022 =
         0.05978   -0.01354    0.00803   -0.00840
AFIX 137
H11A  2    1.287474    0.827974    0.448830    11.00000   -1.50000
H11B  2    1.241531    0.841963    0.546852    11.00000   -1.50000
H11C  2    1.334625    0.865830    0.492048    11.00000   -1.50000
AFIX   0
C12   1    0.990803    0.802083    0.479669    11.00000    0.03185    0.02279 =
         0.03475    0.00485    0.01154    0.00465
AFIX  13
H12   2    1.093220    0.795063    0.503383    11.00000   -1.20000
AFIX   0
C13   1    0.949269    0.820033    0.568826    11.00000    0.03703    0.04197 =
         0.02572    0.00070    0.00587   -0.00020
AFIX 137
H13A  2    0.846015    0.824005    0.551048    11.00000   -1.50000
H13B  2    0.999206    0.842222    0.582821    11.00000   -1.50000
H13C  2    0.976062    0.805333    0.629542    11.00000   -1.50000
AFIX   0
C14   1    0.903828    0.770000    0.444572    11.00000    0.04758    0.01533 =
         0.04135    0.00031    0.01854   -0.00153
AFIX 137
H14A  2    0.925634    0.752564    0.498729    11.00000   -1.50000
H14B  2    0.927258    0.760845    0.383454    11.00000   -1.50000
H14C  2    0.802062    0.775739    0.428724    11.00000   -1.50000
AFIX   0
C15   1    0.426287    0.852101    0.167379    11.00000    0.02626    0.02376 =
         0.02944   -0.00112    0.00649    0.00300
AFIX  23
H15A  2    0.455444    0.874787    0.145590    11.00000   -1.20000
H15B  2    0.408197    0.855366    0.235380    11.00000   -1.20000
AFIX   0
C16   1    0.284732    0.841648    0.092405    11.00000    0.02849    0.04939 =
         0.03625    0.00122    0.00049    0.00320
AFIX 137
H16A  2    0.296537    0.841687    0.022777    11.00000   -1.50000
H16B  2    0.210078    0.858162    0.097274    11.00000   -1.50000
H16C  2    0.257467    0.818441    0.109436    11.00000   -1.50000
AFIX   0
C17   1    0.509483    0.792985    0.211355    11.00000    0.03364    0.02446 =
         0.04472   -0.00137    0.00945   -0.00826
AFIX  23
H17A  2    0.591082    0.777122    0.216161    11.00000   -1.20000
H17B  2    0.428637    0.783963    0.157362    11.00000   -1.20000
AFIX   0
C18   1    0.468350    0.791861    0.310764    11.00000    0.04532    0.03708 =
         0.04751    0.00382    0.02183   -0.00199
AFIX 137
H18A  2    0.534104    0.806287    0.360961    11.00000   -1.50000
H18B  2    0.473249    0.767972    0.335439    11.00000   -1.50000
H18C  2    0.370843    0.800591    0.300791    11.00000   -1.50000
AFIX   0
C19   1    0.642534    0.877480    0.370316    11.00000    0.02519    0.02079 =
         0.02956   -0.00063    0.00675    0.00271
AFIX  13
H19A  2    0.602223    0.865924    0.422748    11.00000   -1.20000
AFIX   0
C20   1    0.789089    0.885217    0.399026    11.00000    0.02744    0.02348 =
         0.02493   -0.00433    0.00936    0.00302
AFIX  13
H20A  2    0.841762    0.878724    0.469976    11.00000   -1.20000
AFIX   0
C21   1    0.807867    0.922054    0.366686    11.00000    0.02726    0.02437 =
         0.03397   -0.00333    0.00924   -0.00448
AFIX  13
H21   2    0.903986    0.928196    0.357399    11.00000   -1.20000
AFIX   0
C22   1    0.751115    0.944951    0.442274    11.00000    0.03968    0.02466 =
         0.03334   -0.00689    0.00058    0.00295
AFIX  23
H22A  2    0.797375    0.938647    0.513781    11.00000   -1.20000
H22B  2    0.768600    0.969747    0.432069    11.00000   -1.20000
AFIX   0
C23   1    0.591308    0.937205    0.416296    11.00000    0.04985    0.02667 =
         0.03469   -0.00921    0.01383   -0.00062
AFIX  23
H23A  2    0.534465    0.958510    0.396366    11.00000   -1.20000
H23B  2    0.563950    0.926377    0.474680    11.00000   -1.20000
AFIX   0
C24   1    0.570279    0.911496    0.324436    11.00000    0.02635    0.02870 =
         0.03186   -0.00176   -0.00002    0.00627
AFIX  13
H24   2    0.470494    0.909247    0.280999    11.00000   -1.20000
AFIX   0
C25   1    0.679465    0.925955    0.271130    11.00000    0.04133    0.02529 =
         0.03477    0.00226    0.00564   -0.00111
AFIX  23
H25A  2    0.660375    0.950294    0.249386    11.00000   -1.20000
H25B  2    0.689362    0.911539    0.213025    11.00000   -1.20000
AFIX   0
C26   1    0.707526    0.628293    0.296886    11.00000    0.02739    0.01887 =
         0.03109   -0.00265    0.00848   -0.00209
C27   1    0.763272    0.661324    0.292318    11.00000    0.02835    0.03526 =
         0.02925    0.00456    0.00634    0.00240
C28   1    0.693372    0.689615    0.319238    11.00000    0.04151    0.01733 =
         0.03670    0.00137    0.00044   -0.00916
AFIX  43
H28   2    0.729004    0.712309    0.315256    11.00000   -1.20000
AFIX   0
C29   1    0.570090    0.684389    0.352251    11.00000    0.03152    0.02889 =
         0.03643   -0.00164   -0.00301    0.00823
AFIX  43
H29   2    0.521155    0.703709    0.370279    11.00000   -1.20000
AFIX   0
C30   1    0.517682    0.651176    0.359152    11.00000    0.02673    0.02611 =
         0.03056    0.00299   -0.00506    0.00112
C31   1    0.581875    0.622023    0.329261    11.00000    0.02034    0.01917 =
         0.04156    0.00498    0.00135    0.00238
C32   1    0.399816    0.643227    0.409198    11.00000    0.04669    0.03043 =
         0.03473   -0.01115    0.01383    0.00404
AFIX  23
H32A  2    0.322594    0.660495    0.387815    11.00000   -1.20000
H32B  2    0.436759    0.644706    0.484153    11.00000   -1.20000
AFIX   0
C33   1    0.942826    0.696216    0.249820    11.00000    0.05271    0.04737 =
         0.06318   -0.00047    0.03729   -0.01196
AFIX 137
H33A  2    0.877396    0.708375    0.193508    11.00000   -1.50000
H33B  2    1.036710    0.694226    0.235610    11.00000   -1.50000
H33C  2    0.951796    0.709187    0.313190    11.00000   -1.50000
AFIX   0
C34   1    0.848380    0.546019    0.402670    11.00000    0.02654    0.02899 =
         0.03956    0.00745    0.00298    0.00320
AFIX  13
H34   2    0.935823    0.542901    0.377288    11.00000   -1.20000
AFIX   0
C35   1    0.882256    0.572474    0.489025    11.00000    0.03611    0.03658 =
         0.04591   -0.00241    0.00698   -0.00496
AFIX 137
H35A  2    0.794470    0.578543    0.508276    11.00000   -1.50000
H35B  2    0.922889    0.593274    0.466220    11.00000   -1.50000
H35C  2    0.951149    0.562582    0.547999    11.00000   -1.50000
AFIX   0
C36   1    0.808856    0.510943    0.439252    11.00000    0.03663    0.03004 =
         0.04301    0.01600    0.00693    0.00795
AFIX 137
H36A  2    0.887442    0.502573    0.494784    11.00000   -1.50000
H36B  2    0.791184    0.494420    0.382661    11.00000   -1.50000
H36C  2    0.722573    0.513323    0.463791    11.00000   -1.50000
AFIX   0
C37   1    0.718493    0.539441    0.182765    11.00000    0.02116    0.02530 =
         0.03138    0.00306    0.00823    0.00074
AFIX  13
H37   2    0.677076    0.515869    0.185017    11.00000   -1.20000
AFIX   0
C38   1    0.628759    0.558369    0.089278    11.00000    0.03335    0.05612 =
         0.03681    0.01096    0.00653    0.01080
AFIX 137
H38A  2    0.676734    0.579878    0.079097    11.00000   -1.50000
H38B  2    0.534748    0.563725    0.099862    11.00000   -1.50000
H38C  2    0.617302    0.543632    0.028975    11.00000   -1.50000
AFIX   0
C39   1    0.870133    0.535382    0.171345    11.00000    0.02475    0.03479 =
         0.04825   -0.00619    0.01271    0.00170
AFIX 137
H39A  2    0.867120    0.525903    0.103841    11.00000   -1.50000
H39B  2    0.923486    0.519642    0.224002    11.00000   -1.50000
H39C  2    0.917260    0.557991    0.178853    11.00000   -1.50000
AFIX   0
C40   1    0.295781    0.592486    0.470331    11.00000    0.04107    0.03771 =
         0.04143   -0.00657    0.02278   -0.00292
AFIX  23
H40A  2    0.231376    0.609011    0.492151    11.00000   -1.20000
H40B  2    0.241626    0.570906    0.448721    11.00000   -1.20000
AFIX   0
C41   1    0.421264    0.584691    0.560036    11.00000    0.05170    0.05564 =
         0.03405   -0.00212    0.01036   -0.00122
AFIX 137
H41A  2    0.466438    0.563037    0.547498    11.00000   -1.50000
H41B  2    0.387730    0.582434    0.622055    11.00000   -1.50000
H41C  2    0.490754    0.603563    0.568554    11.00000   -1.50000
AFIX   0
C42   1    0.204711    0.610343    0.295530    11.00000    0.03392    0.03004 =
         0.04997   -0.00087    0.01997    0.00406
AFIX  23
H42A  2    0.164999    0.586841    0.279321    11.00000   -1.20000
H42B  2    0.134343    0.623912    0.320999    11.00000   -1.20000
AFIX   0
C43   1    0.221695    0.626851    0.198556    11.00000    0.04851    0.03124 =
         0.04412    0.00230    0.00248    0.01270
AFIX 137
H43A  2    0.263405    0.649927    0.213721    11.00000   -1.50000
H43B  2    0.128112    0.628793    0.149797    11.00000   -1.50000
H43C  2    0.284601    0.612558    0.169156    11.00000   -1.50000
AFIX   0
C44   1    0.474643    0.519439    0.291106    11.00000    0.03016    0.01765 =
         0.03721   -0.00017    0.00629   -0.00107
AFIX  13
H44A  2    0.558026    0.504050    0.320020    11.00000   -1.20000
AFIX   0
C45   1    0.387580    0.528294    0.357069    11.00000    0.04545    0.02672 =
         0.02917    0.00503    0.01768    0.00080
AFIX  13
H45A  2    0.418248    0.518445    0.427420    11.00000   -1.20000
AFIX   0
C46   1    0.236009    0.519527    0.298061    11.00000    0.03423    0.03379 =
         0.03301    0.00143    0.01707   -0.00267
AFIX  13
H46   2    0.158212    0.530172    0.324198    11.00000   -1.20000
AFIX   0
C47   1    0.232706    0.479123    0.289098    11.00000    0.02744    0.03432 =
         0.04651    0.00743   -0.00191   -0.00871
AFIX  23
H47A  2    0.274746    0.468193    0.355990    11.00000   -1.20000
H47B  2    0.133908    0.470596    0.262484    11.00000   -1.20000
AFIX   0
C48   1    0.321739    0.471862    0.215039    11.00000    0.04309    0.02605 =
         0.04126    0.00292    0.00468   -0.00881
AFIX  23
H48A  2    0.263807    0.460557    0.152695    11.00000   -1.20000
H48B  2    0.403488    0.456722    0.246382    11.00000   -1.20000
AFIX   0
C49   1    0.374567    0.508193    0.189655    11.00000    0.02692    0.02442 =
         0.02917    0.00517    0.00829   -0.00317
AFIX  13
H49   2    0.412738    0.509767    0.127912    11.00000   -1.20000
AFIX   0
C50   1    0.239381    0.529894    0.188644    11.00000    0.03269    0.02704 =
         0.04174    0.00201    0.00186   -0.00217
AFIX  23
H50A  2    0.254093    0.554995    0.181400    11.00000   -1.20000
H50B  2    0.154073    0.521996    0.136462    11.00000   -1.20000
AFIX   0
IR1   3    0.755330    0.844576    0.286786    11.00000    0.02447    0.01918 =
         0.02378   -0.00100    0.00694    0.00045
IR2   3    0.501737    0.574453    0.330587    11.00000    0.02331    0.01945 =
         0.03038   -0.00078    0.00896   -0.00040
N1    4    0.549399    0.827655    0.178748    11.00000    0.02839    0.02828 =
         0.02368   -0.00178    0.00975   -0.00114
N2    4    0.341152    0.607575    0.380257    11.00000    0.03187    0.02938 =
         0.03466   -0.00272    0.01236   -0.00077
O1    5    1.047322    0.806349    0.297730    11.00000    0.02616    0.02932 =
         0.03338   -0.00476    0.00866    0.00160
O2    5    1.123943    0.760720    0.172552    11.00000    0.03569    0.03683 =
         0.04258   -0.01086    0.02045   -0.00264
O3    5    0.780838    0.599683    0.273779    11.00000    0.02690    0.02417 =
         0.04605   -0.00231    0.00855   -0.00396
O4    5    0.888589    0.662678    0.260186    11.00000    0.03951    0.02393 =
         0.04987    0.00222    0.02334   -0.00474
P1    6    0.973226    0.831685    0.370024    11.00000    0.02429    0.02213 =
         0.02652   -0.00087    0.00871    0.00087
P2    6    0.705180    0.563005    0.296640    11.00000    0.02549    0.01667 =
         0.03133    0.00065    0.00910    0.00158
HKLF 4

REM  20032_0m_a.res in P2(1)/n
REM R1 =  0.0511 for    7229 Fo > 4sig(Fo)  and  0.0662 for all    8891 data
REM    555 parameters refined using      0 restraints

END

WGHT      0.0000      0.0000

REM Highest difference peak  1.199,  deepest hole -1.135,  1-sigma level  0.179
Q1    1   0.8009  0.8282  0.2527  11.00000  0.05    1.20
Q2    1   0.5268  0.5569  0.3002  11.00000  0.05    1.19
Q3    1   0.7255  0.8276  0.3142  11.00000  0.05    0.98
Q4    1   0.5227  0.5920  0.3009  11.00000  0.05    0.98
Q5    1   0.5054  0.5882  0.2797  11.00000  0.05    0.95
Q6    1   0.7662  0.8511  0.2118  11.00000  0.05    0.92
Q7    1   0.7292  0.8569  0.3417  11.00000  0.05    0.86
Q8    1   0.9856  0.8193  0.4431  11.00000  0.05    0.82
Q9    1   0.6693  0.5761  0.3170  11.00000  0.05    0.81
Q10   1   0.4922  0.5812  0.4018  11.00000  0.05    0.78
;
_shelx_res_checksum              55400
####################################################################### 
# 
# This file contains crystal structure data downloaded from the 
# Cambridge Structural Database (CSD) hosted by the Cambridge 
# Crystallographic Data Centre (CCDC).
# 
# Full information about CCDC data access policies and citation 
# guidelines are available at http://www.ccdc.cam.ac.uk/access/V1 
# 
# Audit and citation data items may have been added by the CCDC. 
# Please retain this information to preserve the provenance of 
# this file and to allow appropriate attribution of the data. 
# 
#######################################################################

data_19078_0ma
_database_code_depnum_ccdc_archive 'CCDC 2014657'
loop_
_audit_author_name
_audit_author_address
'Josh Chen'
;University of North Carolina at Chapel Hill
United States of America
;
_audit_update_record             
;
2020-07-07 deposited with the CCDC.	2020-09-24 downloaded from the CCDC.
;

_audit_creation_method           SHELXL-2013
_chemical_name_systematic        
;
 ?
;
_chemical_name_common            ?
_chemical_melting_point          ?
_chemical_formula_moiety         'C37 H66 Cl4 Ir2 N2 O4 P2'
_chemical_formula_sum            'C37 H66 Cl4 Ir2 N2 O4 P2'
_chemical_formula_weight         1191.05

loop_
_atom_type_symbol
_atom_type_description
_atom_type_scat_dispersion_real
_atom_type_scat_dispersion_imag
_atom_type_scat_source
C C 0.0181 0.0091 'International Tables Vol C Tables 4.2.6.8 and 6.1.1.4'
H H 0.0000 0.0000 'International Tables Vol C Tables 4.2.6.8 and 6.1.1.4'
N N 0.0311 0.0180 'International Tables Vol C Tables 4.2.6.8 and 6.1.1.4'
O O 0.0492 0.0322 'International Tables Vol C Tables 4.2.6.8 and 6.1.1.4'
P P 0.2955 0.4335 'International Tables Vol C Tables 4.2.6.8 and 6.1.1.4'
Cl Cl 0.3639 0.7018 'International Tables Vol C Tables 4.2.6.8 and 6.1.1.4'
Ir Ir -4.7710 6.5667 'International Tables Vol C Tables 4.2.6.8 and 6.1.1.4'

_space_group_crystal_system      triclinic
_space_group_IT_number           2
_space_group_name_H-M_alt        'P -1'
_space_group_name_Hall           '-P 1'

_shelx_space_group_comment       
;
The symmetry employed for this shelxl refinement is uniquely defined
by the following loop, which should always be used as a source of
symmetry information in preference to the above space-group names.
They are only intended as comments.
;

loop_
_space_group_symop_operation_xyz
'x, y, z'
'-x, -y, -z'

_cell_length_a                   11.7045(5)
_cell_length_b                   14.2405(6)
_cell_length_c                   14.5938(6)
_cell_angle_alpha                72.905(2)
_cell_angle_beta                 75.656(2)
_cell_angle_gamma                88.106(2)
_cell_volume                     2250.44(17)
_cell_formula_units_Z            2
_cell_measurement_temperature    150(2)
_cell_measurement_reflns_used    43101
_cell_measurement_theta_min      3.250
_cell_measurement_theta_max      66.759

_exptl_crystal_description       block
_exptl_crystal_colour            yellow
_exptl_crystal_density_meas      'not measured'
_exptl_crystal_density_method    'not measured'
_exptl_crystal_density_diffrn    1.758
_exptl_crystal_F_000             1172
_exptl_transmission_factor_min   0.5126
_exptl_transmission_factor_max   1.0000
_exptl_crystal_size_max          ?
_exptl_crystal_size_mid          ?
_exptl_crystal_size_min          ?
_exptl_absorpt_coefficient_mu    14.437
_shelx_estimated_absorpt_T_min   ?
_shelx_estimated_absorpt_T_max   ?
_exptl_absorpt_correction_type   multi-scan
_exptl_absorpt_correction_T_min  ?
_exptl_absorpt_correction_T_max  ?
_exptl_absorpt_process_details   SADABS

_exptl_special_details           
;
 ?
;

_diffrn_ambient_temperature      150(2)
_diffrn_radiation_wavelength     1.54178
_diffrn_radiation_type           CuK\a
_diffrn_source                   ?
_diffrn_measurement_device_type  'Bruker APEX-II CCD'
_diffrn_measurement_method       '\f and \w scans'
_diffrn_detector_area_resol_mean ?
_diffrn_reflns_number            43101
_diffrn_reflns_av_unetI/netI     0.0519
_diffrn_reflns_av_R_equivalents  0.0644
_diffrn_reflns_limit_h_min       -13
_diffrn_reflns_limit_h_max       13
_diffrn_reflns_limit_k_min       -16
_diffrn_reflns_limit_k_max       14
_diffrn_reflns_limit_l_min       -17
_diffrn_reflns_limit_l_max       17
_diffrn_reflns_theta_min         3.250
_diffrn_reflns_theta_max         66.759
_diffrn_reflns_theta_full        67.679
_diffrn_measured_fraction_theta_max 0.976
_diffrn_measured_fraction_theta_full 0.957
_diffrn_reflns_Laue_measured_fraction_max 0.976
_diffrn_reflns_Laue_measured_fraction_full 0.957
_diffrn_reflns_point_group_measured_fraction_max 0.976
_diffrn_reflns_point_group_measured_fraction_full 0.957
_reflns_number_total             7788
_reflns_number_gt                6899
_reflns_threshold_expression     'I > 2\s(I)'
_reflns_Friedel_coverage         0.000
_reflns_Friedel_fraction_max     .
_reflns_Friedel_fraction_full    .

_reflns_special_details          
;
 Reflections were merged by SHELXL according to the crystal
 class for the calculation of statistics and refinement.
 
 _reflns_Friedel_fraction is defined as the number of unique
 Friedel pairs measured divided by the number that would be
 possible theoretically, ignoring centric projections and
 systematic absences.
;

_computing_data_collection       ?
_computing_cell_refinement       'SAINT v8.34A (Bruker, 2013)'
_computing_data_reduction        'SAINT v8.34A (Bruker, 2013)'
_computing_structure_solution    'SHELXL-2013 (Sheldrick, 2013)'
_computing_structure_refinement  'SHELXL-2013 (Sheldrick, 2013)'
_computing_molecular_graphics    'Bruker SHELXTL'
_computing_publication_material  'Bruker SHELXTL'

_refine_special_details          
;
 ?
;
_refine_ls_structure_factor_coef Fsqd
_refine_ls_matrix_type           full
_refine_ls_weighting_scheme      calc
_refine_ls_weighting_details     
'w=1/[\s^2^(Fo^2^)+(0.0771P)^2^+3.5007P] where P=(Fo^2^+2Fc^2^)/3'
_atom_sites_solution_primary     ?
_atom_sites_solution_secondary   ?
_atom_sites_solution_hydrogens   mixed
_refine_ls_hydrogen_treatment    mixed
_refine_ls_extinction_method     none
_refine_ls_extinction_coef       .
_refine_ls_number_reflns         7788
_refine_ls_number_parameters     482
_refine_ls_number_restraints     0
_refine_ls_R_factor_all          0.0500
_refine_ls_R_factor_gt           0.0451
_refine_ls_wR_factor_ref         0.1282
_refine_ls_wR_factor_gt          0.1245
_refine_ls_goodness_of_fit_ref   1.110
_refine_ls_restrained_S_all      1.110
_refine_ls_shift/su_max          0.002
_refine_ls_shift/su_mean         0.000

loop_
_atom_site_label
_atom_site_type_symbol
_atom_site_fract_x
_atom_site_fract_y
_atom_site_fract_z
_atom_site_U_iso_or_equiv
_atom_site_adp_type
_atom_site_occupancy
_atom_site_site_symmetry_order
_atom_site_calc_flag
_atom_site_refinement_flags_posn
_atom_site_refinement_flags_adp
_atom_site_refinement_flags_occupancy
_atom_site_disorder_assembly
_atom_site_disorder_group
Ir1 Ir 0.48838(2) 0.47658(2) 0.14553(2) 0.03063(11) Uani 1 1 d . . . . .
H1 H 0.434(8) 0.403(7) 0.228(7) 0.06(3) Uiso 1 1 d . . . . .
Cl1 Cl 0.44145(14) 0.39246(12) 0.02623(11) 0.0368(3) Uani 1 1 d . . . . .
N1 N 0.3120(5) 0.5512(5) 0.1718(4) 0.0374(13) Uani 1 1 d . . . . .
P1 P 0.64559(16) 0.40847(14) 0.18968(13) 0.0375(4) Uani 1 1 d . . . . .
C1 C 0.5828(6) 0.5216(6) 0.2985(5) 0.0416(16) Uani 1 1 d . . . . .
C2 C 0.5925(7) 0.5699(7) 0.3670(5) 0.0466(19) Uani 1 1 d . . . . .
C3 C 0.5145(7) 0.6426(7) 0.3799(6) 0.051(2) Uani 1 1 d . . . . .
H3 H 0.5178 0.6752 0.4274 0.061 Uiso 1 1 calc R U . . .
C4 C 0.4320(7) 0.6685(6) 0.3248(6) 0.0485(18) Uani 1 1 d . . . . .
H4 H 0.3779 0.7175 0.3360 0.058 Uiso 1 1 calc R U . . .
C5 C 0.4272(6) 0.6235(6) 0.2529(5) 0.0395(15) Uani 1 1 d . . . . .
C6 C 0.5047(6) 0.5496(5) 0.2389(5) 0.0365(14) Uani 1 1 d . . . . .
C7 C 0.3443(7) 0.6456(6) 0.1867(6) 0.0449(17) Uani 1 1 d . . . . .
H7A H 0.3827 0.6930 0.1222 0.054 Uiso 1 1 calc R U . . .
H7B H 0.2726 0.6749 0.2173 0.054 Uiso 1 1 calc R U . . .
O1 O 0.6515(5) 0.4423(5) 0.2873(4) 0.0496(13) Uani 1 1 d . . . . .
O2 O 0.6791(6) 0.5373(6) 0.4166(4) 0.0628(17) Uani 1 1 d . . . . .
C8 C 0.6838(9) 0.5805(10) 0.4930(6) 0.072(3) Uani 1 1 d . . . . .
H8A H 0.6988 0.6517 0.4642 0.108 Uiso 1 1 calc R U . . .
H8B H 0.7474 0.5521 0.5239 0.108 Uiso 1 1 calc R U . . .
H8C H 0.6083 0.5673 0.5432 0.108 Uiso 1 1 calc R U . . .
C9 C 0.6429(9) 0.2747(7) 0.2393(8) 0.067(3) Uani 1 1 d . . . . .
H9 H 0.7139 0.2585 0.2665 0.080 Uiso 1 1 calc R U . . .
C10 C 0.5344(12) 0.2353(10) 0.3267(11) 0.110(5) Uani 1 1 d . . . . .
H10A H 0.4628 0.2442 0.3023 0.165 Uiso 1 1 calc R U . . .
H10B H 0.5294 0.2715 0.3751 0.165 Uiso 1 1 calc R U . . .
H10C H 0.5423 0.1653 0.3582 0.165 Uiso 1 1 calc R U . . .
C11 C 0.6577(13) 0.2271(9) 0.1554(11) 0.095(4) Uani 1 1 d . . . . .
H11A H 0.6618 0.1557 0.1821 0.143 Uiso 1 1 calc R U . . .
H11B H 0.7306 0.2534 0.1048 0.143 Uiso 1 1 calc R U . . .
H11C H 0.5902 0.2417 0.1257 0.143 Uiso 1 1 calc R U . . .
C12 C 0.7977(7) 0.4442(7) 0.1194(6) 0.0473(18) Uani 1 1 d . . . . .
H12 H 0.8123 0.4202 0.0598 0.057 Uiso 1 1 calc R U . . .
C13 C 0.8145(8) 0.5563(7) 0.0829(7) 0.060(2) Uani 1 1 d . . . . .
H13A H 0.8104 0.5815 0.1392 0.091 Uiso 1 1 calc R U . . .
H13B H 0.7522 0.5844 0.0502 0.091 Uiso 1 1 calc R U . . .
H13C H 0.8917 0.5749 0.0357 0.091 Uiso 1 1 calc R U . . .
C14 C 0.8910(8) 0.4009(9) 0.1761(8) 0.076(3) Uani 1 1 d . . . . .
H14A H 0.9696 0.4264 0.1349 0.113 Uiso 1 1 calc R U . . .
H14B H 0.8871 0.3291 0.1921 0.113 Uiso 1 1 calc R U . . .
H14C H 0.8757 0.4196 0.2374 0.113 Uiso 1 1 calc R U . . .
C15 C 0.2318(7) 0.4900(7) 0.2676(6) 0.0483(18) Uani 1 1 d . . . . .
H15A H 0.2755 0.4760 0.3198 0.058 Uiso 1 1 calc R U . . .
H15B H 0.1639 0.5296 0.2869 0.058 Uiso 1 1 calc R U . . .
C16 C 0.1853(9) 0.3947(7) 0.2647(8) 0.064(2) Uani 1 1 d . . . . .
H16A H 0.1233 0.4073 0.2286 0.096 Uiso 1 1 calc R U . . .
H16B H 0.1525 0.3528 0.3324 0.096 Uiso 1 1 calc R U . . .
H16C H 0.2496 0.3614 0.2312 0.096 Uiso 1 1 calc R U . . .
C17 C 0.2524(7) 0.5741(7) 0.0886(5) 0.0459(18) Uani 1 1 d . . . . .
H17A H 0.2335 0.5116 0.0777 0.055 Uiso 1 1 calc R U . . .
H17B H 0.3084 0.6135 0.0275 0.055 Uiso 1 1 calc R U . . .
C18 C 0.1390(8) 0.6301(8) 0.1054(7) 0.061(2) Uani 1 1 d . . . . .
H18A H 0.0892 0.5988 0.1717 0.092 Uiso 1 1 calc R U . . .
H18B H 0.0963 0.6292 0.0557 0.092 Uiso 1 1 calc R U . . .
H18C H 0.1589 0.6983 0.0994 0.092 Uiso 1 1 calc R U . . .
Ir2 Ir -0.00774(2) 0.95313(2) 0.14689(2) 0.03451(11) Uani 1 1 d . . . . .
H2 H -0.080(6) 0.999(5) 0.217(5) 0.025(16) Uiso 1 1 d . . . . .
Cl2 Cl -0.07273(15) 1.09312(12) 0.01696(12) 0.0402(4) Uani 1 1 d . . . . .
N2 N -0.1704(5) 0.8526(5) 0.1829(4) 0.0395(13) Uani 1 1 d . . . . .
P2 P 0.14116(17) 1.01140(14) 0.18359(14) 0.0407(4) Uani 1 1 d . . . . .
C19 C 0.0943(7) 0.8421(6) 0.3109(5) 0.0446(17) Uani 1 1 d . . . . .
C20 C 0.1073(7) 0.7616(7) 0.3898(6) 0.0492(19) Uani 1 1 d . . . . .
C21 C 0.0479(8) 0.6750(7) 0.4067(6) 0.054(2) Uani 1 1 d . . . . .
H21 H 0.0577 0.6194 0.4589 0.065 Uiso 1 1 calc R U . . .
C22 C -0.0280(7) 0.6670(6) 0.3478(6) 0.0487(18) Uani 1 1 d . . . . .
H22 H -0.0703 0.6068 0.3610 0.058 Uiso 1 1 calc R U . . .
C23 C -0.0408(7) 0.7478(5) 0.2702(5) 0.0415(16) Uani 1 1 d . . . . .
C24 C 0.0222(6) 0.8362(5) 0.2508(5) 0.0402(15) Uani 1 1 d . . . . .
O3 O 0.1504(5) 0.9322(4) 0.2918(4) 0.0500(13) Uani 1 1 d . . . . .
O4 O 0.1809(6) 0.7800(5) 0.4437(4) 0.0674(18) Uani 1 1 d . . . . .
C25 C -0.1230(7) 0.7521(5) 0.2050(6) 0.0433(16) Uani 1 1 d . . . . .
H25A H -0.0802 0.7387 0.1429 0.052 Uiso 1 1 calc R U . . .
H25B H -0.1884 0.7021 0.2391 0.052 Uiso 1 1 calc R U . . .
C26 C 0.1906(11) 0.7013(10) 0.5299(7) 0.090(4) Uani 1 1 d . . . . .
H26A H 0.1117 0.6803 0.5733 0.134 Uiso 1 1 calc R U . . .
H26B H 0.2388 0.7245 0.5657 0.134 Uiso 1 1 calc R U . . .
H26C H 0.2278 0.6457 0.5092 0.134 Uiso 1 1 calc R U . . .
C27 C 0.2956(7) 1.0125(7) 0.1169(7) 0.054(2) Uani 1 1 d . . . . .
H27 H 0.3056 1.0614 0.0501 0.064 Uiso 1 1 calc R U . . .
C28 C 0.3230(9) 0.9114(9) 0.1013(9) 0.075(3) Uani 1 1 d . . . . .
H28A H 0.4064 0.9112 0.0671 0.112 Uiso 1 1 calc R U . . .
H28B H 0.2734 0.8976 0.0612 0.112 Uiso 1 1 calc R U . . .
H28C H 0.3068 0.8607 0.1657 0.112 Uiso 1 1 calc R U . . .
C29 C 0.3863(9) 1.0413(10) 0.1649(9) 0.080(3) Uani 1 1 d . . . . .
H29A H 0.3748 0.9979 0.2327 0.119 Uiso 1 1 calc R U . . .
H29B H 0.3759 1.1096 0.1661 0.119 Uiso 1 1 calc R U . . .
H29C H 0.4661 1.0350 0.1264 0.119 Uiso 1 1 calc R U . . .
C30 C 0.1258(8) 1.1270(7) 0.2174(7) 0.055(2) Uani 1 1 d . . . . .
H30 H 0.1929 1.1332 0.2467 0.066 Uiso 1 1 calc R U . . .
C31 C 0.1369(10) 1.2161(7) 0.1240(8) 0.071(3) Uani 1 1 d . . . . .
H31A H 0.0832 1.2054 0.0858 0.107 Uiso 1 1 calc R U . . .
H31B H 0.2183 1.2237 0.0833 0.107 Uiso 1 1 calc R U . . .
H31C H 0.1162 1.2758 0.1439 0.107 Uiso 1 1 calc R U . . .
C32 C 0.0128(10) 1.1281(9) 0.2939(9) 0.079(3) Uani 1 1 d . . . . .
H32A H 0.0160 1.1846 0.3189 0.119 Uiso 1 1 calc R U . . .
H32B H 0.0033 1.0672 0.3488 0.119 Uiso 1 1 calc R U . . .
H32C H -0.0541 1.1334 0.2639 0.119 Uiso 1 1 calc R U . . .
C33 C -0.2296(7) 0.8679(6) 0.1003(6) 0.0446(17) Uani 1 1 d . . . . .
H33A H -0.1716 0.8585 0.0419 0.054 Uiso 1 1 calc R U . . .
H33B H -0.2538 0.9369 0.0821 0.054 Uiso 1 1 calc R U . . .
C34 C -0.3386(7) 0.7993(7) 0.1238(7) 0.060(2) Uani 1 1 d . . . . .
H34A H -0.3202 0.7316 0.1552 0.090 Uiso 1 1 calc R U . . .
H34B H -0.3606 0.8027 0.0624 0.090 Uiso 1 1 calc R U . . .
H34C H -0.4045 0.8199 0.1690 0.090 Uiso 1 1 calc R U . . .
C35 C -0.2566(7) 0.8609(6) 0.2756(6) 0.0475(18) Uani 1 1 d . . . . .
H35A H -0.3176 0.8069 0.2980 0.057 Uiso 1 1 calc R U . . .
H35B H -0.2140 0.8518 0.3282 0.057 Uiso 1 1 calc R U . . .
C36 C -0.3167(9) 0.9569(8) 0.2638(9) 0.074(3) Uani 1 1 d . . . . .
H36A H -0.2586 1.0100 0.2515 0.111 Uiso 1 1 calc R U . . .
H36B H -0.3779 0.9536 0.3244 0.111 Uiso 1 1 calc R U . . .
H36C H -0.3530 0.9698 0.2078 0.111 Uiso 1 1 calc R U . . .
C37 C 0.778(2) 1.000(2) 0.535(2) 0.188(11) Uani 1 1 d . . . . .
H37A H 0.8344 1.0515 0.4861 0.225 Uiso 1 1 calc R U . . .
H37B H 0.7851 0.9982 0.6019 0.225 Uiso 1 1 calc R U . . .
Cl3 Cl 0.8156(12) 0.8903(9) 0.5167(8) 0.275(5) Uani 1 1 d . . . . .
Cl4 Cl 0.6366(11) 1.0306(10) 0.5258(10) 0.308(6) Uani 1 1 d . . . . .

loop_
_atom_site_aniso_label
_atom_site_aniso_U_11
_atom_site_aniso_U_22
_atom_site_aniso_U_33
_atom_site_aniso_U_23
_atom_site_aniso_U_13
_atom_site_aniso_U_12
Ir1 0.02935(17) 0.03690(19) 0.02823(16) -0.01039(11) -0.01105(11) 0.00255(10)
Cl1 0.0389(8) 0.0404(9) 0.0349(8) -0.0134(6) -0.0131(6) 0.0004(6)
N1 0.032(3) 0.052(4) 0.034(3) -0.017(2) -0.014(2) 0.007(2)
P1 0.0340(9) 0.0459(10) 0.0350(9) -0.0093(7) -0.0168(7) 0.0067(7)
C1 0.036(4) 0.057(5) 0.029(3) -0.010(3) -0.005(3) -0.005(3)
C2 0.040(4) 0.075(6) 0.025(3) -0.013(3) -0.006(3) -0.019(4)
C3 0.048(5) 0.071(6) 0.037(4) -0.024(4) -0.003(3) -0.023(4)
C4 0.039(4) 0.056(5) 0.050(4) -0.026(4) 0.002(3) -0.007(3)
C5 0.033(4) 0.050(4) 0.038(4) -0.018(3) -0.007(3) -0.004(3)
C6 0.029(3) 0.053(4) 0.029(3) -0.014(3) -0.006(3) -0.004(3)
C7 0.050(4) 0.043(4) 0.046(4) -0.021(3) -0.012(3) 0.009(3)
O1 0.050(3) 0.069(4) 0.037(3) -0.018(2) -0.023(2) 0.013(3)
O2 0.058(4) 0.102(5) 0.035(3) -0.019(3) -0.022(3) -0.010(3)
C8 0.057(6) 0.134(10) 0.029(4) -0.026(5) -0.011(4) -0.023(6)
C9 0.068(6) 0.050(6) 0.079(7) 0.002(4) -0.036(5) 0.007(4)
C10 0.082(8) 0.083(9) 0.118(11) 0.037(8) -0.018(8) -0.006(6)
C11 0.123(11) 0.058(7) 0.118(11) -0.019(6) -0.064(9) 0.018(6)
C12 0.039(4) 0.066(5) 0.043(4) -0.022(4) -0.015(3) 0.010(3)
C13 0.043(5) 0.065(6) 0.067(6) -0.006(4) -0.019(4) -0.004(4)
C14 0.036(5) 0.120(9) 0.073(6) -0.022(6) -0.029(5) 0.016(5)
C15 0.039(4) 0.068(5) 0.039(4) -0.018(3) -0.007(3) -0.006(3)
C16 0.054(5) 0.064(6) 0.073(6) -0.018(5) -0.017(5) -0.010(4)
C17 0.038(4) 0.072(5) 0.039(4) -0.027(4) -0.019(3) 0.023(3)
C18 0.045(5) 0.098(7) 0.059(5) -0.041(5) -0.027(4) 0.032(5)
Ir2 0.03194(18) 0.03424(19) 0.03577(18) -0.00670(11) -0.00974(12) -0.00018(11)
Cl2 0.0391(9) 0.0382(9) 0.0408(8) -0.0073(6) -0.0110(7) 0.0040(6)
N2 0.034(3) 0.044(4) 0.035(3) -0.006(2) -0.003(2) -0.002(2)
P2 0.0391(10) 0.0419(10) 0.0427(10) -0.0099(7) -0.0158(8) -0.0014(7)
C19 0.041(4) 0.055(5) 0.033(4) -0.007(3) -0.005(3) -0.001(3)
C20 0.045(4) 0.065(5) 0.034(4) -0.009(3) -0.008(3) 0.012(4)
C21 0.055(5) 0.055(5) 0.040(4) 0.000(3) -0.009(4) 0.014(4)
C22 0.053(5) 0.041(4) 0.040(4) -0.002(3) -0.001(3) 0.001(3)
C23 0.042(4) 0.038(4) 0.041(4) -0.006(3) -0.011(3) 0.006(3)
C24 0.035(4) 0.039(4) 0.040(4) -0.006(3) -0.005(3) -0.001(3)
O3 0.051(3) 0.056(4) 0.042(3) -0.005(2) -0.021(2) 0.000(2)
O4 0.069(4) 0.088(5) 0.043(3) -0.005(3) -0.028(3) 0.004(3)
C25 0.044(4) 0.033(4) 0.047(4) -0.006(3) -0.007(3) -0.003(3)
C26 0.083(8) 0.130(11) 0.041(5) 0.010(6) -0.032(5) 0.007(7)
C27 0.044(4) 0.060(5) 0.055(5) -0.006(4) -0.020(4) -0.005(4)
C28 0.050(6) 0.080(8) 0.097(8) -0.035(6) -0.015(5) 0.007(5)
C29 0.041(5) 0.117(10) 0.091(8) -0.038(7) -0.026(5) 0.000(5)
C30 0.053(5) 0.056(5) 0.068(5) -0.031(4) -0.021(4) -0.001(4)
C31 0.087(7) 0.052(6) 0.082(7) -0.022(5) -0.032(6) -0.002(5)
C32 0.079(7) 0.083(8) 0.088(8) -0.047(6) -0.019(6) 0.015(6)
C33 0.039(4) 0.050(5) 0.043(4) -0.004(3) -0.018(3) -0.007(3)
C34 0.040(5) 0.065(6) 0.065(5) 0.003(4) -0.019(4) -0.015(4)
C35 0.038(4) 0.055(5) 0.045(4) -0.014(3) -0.004(3) 0.000(3)
C36 0.062(6) 0.064(7) 0.082(7) -0.018(5) 0.002(5) 0.013(5)
C37 0.19(3) 0.24(3) 0.16(2) -0.10(2) -0.050(19) 0.05(2)
Cl3 0.403(16) 0.268(11) 0.238(10) -0.118(9) -0.184(11) 0.065(11)
Cl4 0.280(12) 0.353(15) 0.343(14) -0.071(11) -0.211(11) -0.001(10)

_geom_special_details            
;
 All esds (except the esd in the dihedral angle between two l.s. planes)
 are estimated using the full covariance matrix.  The cell esds are taken
 into account individually in the estimation of esds in distances, angles
 and torsion angles; correlations between esds in cell parameters are only
 used when they are defined by crystal symmetry.  An approximate (isotropic)
 treatment of cell esds is used for estimating esds involving l.s. planes.
;

loop_
_geom_bond_atom_site_label_1
_geom_bond_atom_site_label_2
_geom_bond_distance
_geom_bond_site_symmetry_2
_geom_bond_publ_flag
Ir1 C6 1.988(7) . ?
Ir1 P1 2.2008(17) . ?
Ir1 N1 2.289(6) . ?
Ir1 Cl1 2.5519(15) . ?
Ir1 Cl1 2.6017(16) 2_665 ?
Cl1 Ir1 2.6017(16) 2_665 ?
N1 C17 1.496(8) . ?
N1 C7 1.497(9) . ?
N1 C15 1.511(10) . ?
P1 O1 1.650(5) . ?
P1 C12 1.825(8) . ?
P1 C9 1.827(9) . ?
C1 C6 1.384(10) . ?
C1 O1 1.390(10) . ?
C1 C2 1.397(10) . ?
C2 O2 1.378(10) . ?
C2 C3 1.381(13) . ?
C3 C4 1.378(12) . ?
C4 C5 1.394(10) . ?
C5 C6 1.394(10) . ?
C5 C7 1.496(10) . ?
O2 C8 1.436(11) . ?
C9 C11 1.538(17) . ?
C9 C10 1.541(16) . ?
C12 C13 1.530(13) . ?
C12 C14 1.536(11) . ?
C15 C16 1.495(12) . ?
C17 C18 1.531(10) . ?
Ir2 C24 1.984(7) . ?
Ir2 P2 2.1982(19) . ?
Ir2 N2 2.279(6) . ?
Ir2 Cl2 2.5574(16) . ?
Ir2 Cl2 2.6091(17) 2_575 ?
Cl2 Ir2 2.6090(17) 2_575 ?
N2 C33 1.493(9) . ?
N2 C25 1.492(10) . ?
N2 C35 1.508(9) . ?
P2 O3 1.676(5) . ?
P2 C27 1.826(9) . ?
P2 C30 1.844(9) . ?
C19 C24 1.380(11) . ?
C19 O3 1.382(10) . ?
C19 C20 1.401(11) . ?
C20 C21 1.363(13) . ?
C20 O4 1.378(10) . ?
C21 C22 1.409(12) . ?
C22 C23 1.390(10) . ?
C23 C24 1.399(10) . ?
C23 C25 1.499(11) . ?
O4 C26 1.444(11) . ?
C27 C29 1.533(13) . ?
C27 C28 1.535(14) . ?
C30 C32 1.509(14) . ?
C30 C31 1.546(14) . ?
C33 C34 1.540(10) . ?
C35 C36 1.500(13) . ?
C37 Cl3 1.69(3) . ?
C37 Cl4 1.73(3) . ?

loop_
_geom_angle_atom_site_label_1
_geom_angle_atom_site_label_2
_geom_angle_atom_site_label_3
_geom_angle
_geom_angle_site_symmetry_1
_geom_angle_site_symmetry_3
_geom_angle_publ_flag
C6 Ir1 P1 80.3(2) . . ?
C6 Ir1 N1 76.9(2) . . ?
P1 Ir1 N1 153.65(15) . . ?
C6 Ir1 Cl1 172.6(2) . . ?
P1 Ir1 Cl1 106.95(6) . . ?
N1 Ir1 Cl1 95.75(14) . . ?
C6 Ir1 Cl1 102.7(2) . 2_665 ?
P1 Ir1 Cl1 108.00(6) . 2_665 ?
N1 Ir1 Cl1 89.85(16) . 2_665 ?
Cl1 Ir1 Cl1 76.70(6) . 2_665 ?
Ir1 Cl1 Ir1 103.31(6) . 2_665 ?
C17 N1 C7 109.0(6) . . ?
C17 N1 C15 111.5(6) . . ?
C7 N1 C15 108.0(6) . . ?
C17 N1 Ir1 115.7(4) . . ?
C7 N1 Ir1 103.4(4) . . ?
C15 N1 Ir1 108.7(5) . . ?
O1 P1 C12 97.3(3) . . ?
O1 P1 C9 101.3(4) . . ?
C12 P1 C9 105.2(4) . . ?
O1 P1 Ir1 105.2(2) . . ?
C12 P1 Ir1 125.0(3) . . ?
C9 P1 Ir1 118.2(3) . . ?
C6 C1 O1 116.7(6) . . ?
C6 C1 C2 122.1(8) . . ?
O1 C1 C2 121.1(7) . . ?
O2 C2 C3 126.9(7) . . ?
O2 C2 C1 115.3(8) . . ?
C3 C2 C1 117.8(7) . . ?
C4 C3 C2 121.0(7) . . ?
C3 C4 C5 120.7(8) . . ?
C6 C5 C4 119.2(7) . . ?
C6 C5 C7 114.3(6) . . ?
C4 C5 C7 126.4(7) . . ?
C1 C6 C5 118.9(6) . . ?
C1 C6 Ir1 121.3(6) . . ?
C5 C6 Ir1 119.4(5) . . ?
C5 C7 N1 108.1(6) . . ?
C1 O1 P1 113.8(4) . . ?
C2 O2 C8 115.9(8) . . ?
C11 C9 C10 114.7(11) . . ?
C11 C9 P1 110.2(7) . . ?
C10 C9 P1 111.7(8) . . ?
C13 C12 C14 109.3(8) . . ?
C13 C12 P1 110.1(6) . . ?
C14 C12 P1 114.5(6) . . ?
C16 C15 N1 115.4(7) . . ?
N1 C17 C18 114.6(6) . . ?
C24 Ir2 P2 79.9(2) . . ?
C24 Ir2 N2 76.8(3) . . ?
P2 Ir2 N2 153.50(16) . . ?
C24 Ir2 Cl2 172.5(2) . . ?
P2 Ir2 Cl2 107.19(6) . . ?
N2 Ir2 Cl2 95.80(16) . . ?
C24 Ir2 Cl2 103.8(2) . 2_575 ?
P2 Ir2 Cl2 108.21(6) . 2_575 ?
N2 Ir2 Cl2 89.56(15) . 2_575 ?
Cl2 Ir2 Cl2 76.51(6) . 2_575 ?
Ir2 Cl2 Ir2 103.49(6) . 2_575 ?
C33 N2 C25 109.5(6) . . ?
C33 N2 C35 110.9(6) . . ?
C25 N2 C35 108.0(6) . . ?
C33 N2 Ir2 114.5(4) . . ?
C25 N2 Ir2 103.4(4) . . ?
C35 N2 Ir2 110.1(5) . . ?
O3 P2 C27 97.8(4) . . ?
O3 P2 C30 100.1(4) . . ?
C27 P2 C30 105.2(4) . . ?
O3 P2 Ir2 104.8(2) . . ?
C27 P2 Ir2 124.6(3) . . ?
C30 P2 Ir2 119.2(3) . . ?
C24 C19 O3 117.0(7) . . ?
C24 C19 C20 121.7(8) . . ?
O3 C19 C20 121.3(7) . . ?
C21 C20 O4 126.5(7) . . ?
C21 C20 C19 118.9(8) . . ?
O4 C20 C19 114.6(8) . . ?
C20 C21 C22 120.7(7) . . ?
C23 C22 C21 119.7(8) . . ?
C22 C23 C24 119.8(7) . . ?
C22 C23 C25 125.8(7) . . ?
C24 C23 C25 114.3(6) . . ?
C19 C24 C23 119.0(7) . . ?
C19 C24 Ir2 121.8(6) . . ?
C23 C24 Ir2 118.9(6) . . ?
C19 O3 P2 112.8(5) . . ?
C20 O4 C26 116.6(9) . . ?
N2 C25 C23 107.8(6) . . ?
C29 C27 C28 109.4(8) . . ?
C29 C27 P2 115.7(7) . . ?
C28 C27 P2 109.3(6) . . ?
C32 C30 C31 111.0(9) . . ?
C32 C30 P2 112.7(7) . . ?
C31 C30 P2 110.4(6) . . ?
N2 C33 C34 114.7(6) . . ?
C36 C35 N2 114.4(7) . . ?
Cl3 C37 Cl4 113.5(18) . . ?

_refine_diff_density_max         2.924
_refine_diff_density_min         -1.260
_refine_diff_density_rms         0.239

_shelxl_version_number           2013-4

_shelx_res_file                  
;
TITL 19078_0ma in P-1
CELL 1.54178  11.70450  14.24050  14.59384  72.9045  75.6560  88.1060
ZERR    2.00   0.00050   0.00060   0.00063   0.0024   0.0022   0.0023
LATT 1
SFAC C  H  N  O  P  Cl Ir
UNIT 74  132  4  8  4  8  4
L.S. 10
ACTA
BOND
FMAP 2
PLAN 10
TEMP -123.150
WGHT    0.077100    3.500700
FVAR       0.07750
MOLE 1
IR1   7    0.488382    0.476583    0.145535    11.00000    0.02935    0.03690 =
         0.02823   -0.01039   -0.01105    0.00255
H1    2    0.434404    0.402728    0.227885    11.00000    0.05826
CL1   6    0.441448    0.392457    0.026232    11.00000    0.03885    0.04040 =
         0.03485   -0.01345   -0.01310    0.00035
N1    3    0.312018    0.551243    0.171775    11.00000    0.03225    0.05226 =
         0.03389   -0.01730   -0.01449    0.00726
P1    5    0.645588    0.408473    0.189676    11.00000    0.03403    0.04589 =
         0.03504   -0.00932   -0.01685    0.00671
C1    1    0.582760    0.521613    0.298514    11.00000    0.03564    0.05679 =
         0.02919   -0.00986   -0.00493   -0.00527
C2    1    0.592519    0.569877    0.367018    11.00000    0.03950    0.07466 =
         0.02466   -0.01276   -0.00596   -0.01876
C3    1    0.514522    0.642560    0.379861    11.00000    0.04790    0.07076 =
         0.03733   -0.02436   -0.00328   -0.02295
AFIX  43
H3    2    0.517758    0.675218    0.427382    11.00000   -1.20000
AFIX   0
C4    1    0.432048    0.668471    0.324818    11.00000    0.03914    0.05606 =
         0.05049   -0.02570    0.00187   -0.00678
AFIX  43
H4    2    0.377938    0.717531    0.336012    11.00000   -1.20000
AFIX   0
C5    1    0.427176    0.623452    0.252882    11.00000    0.03317    0.04994 =
         0.03808   -0.01770   -0.00711   -0.00362
C6    1    0.504706    0.549610    0.238911    11.00000    0.02865    0.05278 =
         0.02891   -0.01384   -0.00595   -0.00362
C7    1    0.344322    0.645558    0.186704    11.00000    0.04972    0.04344 =
         0.04626   -0.02122   -0.01181    0.00950
AFIX  23
H7A   2    0.382705    0.692994    0.122247    11.00000   -1.20000
H7B   2    0.272575    0.674884    0.217343    11.00000   -1.20000
AFIX   0
O1    4    0.651488    0.442327    0.287290    11.00000    0.05011    0.06906 =
         0.03708   -0.01768   -0.02301    0.01258
O2    4    0.679074    0.537283    0.416608    11.00000    0.05785    0.10203 =
         0.03465   -0.01940   -0.02191   -0.00976
C8    1    0.683779    0.580505    0.493043    11.00000    0.05680    0.13420 =
         0.02912   -0.02643   -0.01094   -0.02349
AFIX 137
H8A   2    0.698838    0.651705    0.464210    11.00000   -1.50000
H8B   2    0.747387    0.552051    0.523916    11.00000   -1.50000
H8C   2    0.608321    0.567252    0.543161    11.00000   -1.50000
AFIX   0
C9    1    0.642860    0.274652    0.239301    11.00000    0.06808    0.04954 =
         0.07885    0.00169   -0.03645    0.00658
AFIX  13
H9    2    0.713922    0.258538    0.266537    11.00000   -1.20000
AFIX   0
C10   1    0.534433    0.235324    0.326691    11.00000    0.08168    0.08256 =
         0.11803    0.03686   -0.01829   -0.00574
AFIX 137
H10A  2    0.462756    0.244181    0.302341    11.00000   -1.50000
H10B  2    0.529354    0.271533    0.375122    11.00000   -1.50000
H10C  2    0.542253    0.165254    0.358173    11.00000   -1.50000
AFIX   0
C11   1    0.657719    0.227052    0.155360    11.00000    0.12346    0.05777 =
         0.11762   -0.01853   -0.06435    0.01804
AFIX 137
H11A  2    0.661772    0.155681    0.182124    11.00000   -1.50000
H11B  2    0.730627    0.253430    0.104767    11.00000   -1.50000
H11C  2    0.590226    0.241715    0.125700    11.00000   -1.50000
AFIX   0
C12   1    0.797725    0.444239    0.119403    11.00000    0.03878    0.06554 =
         0.04335   -0.02155   -0.01511    0.01030
AFIX  13
H12   2    0.812312    0.420216    0.059811    11.00000   -1.20000
AFIX   0
C13   1    0.814514    0.556335    0.082855    11.00000    0.04345    0.06548 =
         0.06684   -0.00587   -0.01925   -0.00438
AFIX 137
H13A  2    0.810415    0.581489    0.139243    11.00000   -1.50000
H13B  2    0.752179    0.584393    0.050184    11.00000   -1.50000
H13C  2    0.891707    0.574945    0.035722    11.00000   -1.50000
AFIX   0
C14   1    0.890966    0.400899    0.176073    11.00000    0.03650    0.12037 =
         0.07283   -0.02157   -0.02915    0.01638
AFIX 137
H14A  2    0.969632    0.426419    0.134913    11.00000   -1.50000
H14B  2    0.887070    0.329064    0.192089    11.00000   -1.50000
H14C  2    0.875696    0.419557    0.237378    11.00000   -1.50000
AFIX   0
C15   1    0.231769    0.490037    0.267563    11.00000    0.03877    0.06807 =
         0.03888   -0.01805   -0.00718   -0.00617
AFIX  23
H15A  2    0.275501    0.476000    0.319800    11.00000   -1.20000
H15B  2    0.163907    0.529578    0.286862    11.00000   -1.20000
AFIX   0
C16   1    0.185295    0.394658    0.264706    11.00000    0.05423    0.06399 =
         0.07348   -0.01795   -0.01712   -0.00995
AFIX 137
H16A  2    0.123343    0.407263    0.228619    11.00000   -1.50000
H16B  2    0.152486    0.352809    0.332438    11.00000   -1.50000
H16C  2    0.249597    0.361391    0.231188    11.00000   -1.50000
AFIX   0
C17   1    0.252410    0.574109    0.088601    11.00000    0.03771    0.07192 =
         0.03893   -0.02657   -0.01929    0.02255
AFIX  23
H17A  2    0.233470    0.511629    0.077680    11.00000   -1.20000
H17B  2    0.308422    0.613516    0.027512    11.00000   -1.20000
AFIX   0
C18   1    0.138982    0.630142    0.105369    11.00000    0.04521    0.09781 =
         0.05889   -0.04097   -0.02682    0.03196
AFIX 137
H18A  2    0.089159    0.598767    0.171720    11.00000   -1.50000
H18B  2    0.096270    0.629185    0.055737    11.00000   -1.50000
H18C  2    0.158894    0.698350    0.099385    11.00000   -1.50000
AFIX   0
MOLE 2
IR2   7   -0.007742    0.953134    0.146886    11.00000    0.03194    0.03424 =
         0.03577   -0.00670   -0.00974   -0.00018
H2    2   -0.079595    0.998593    0.216949    11.00000    0.02483
CL2   6   -0.072735    1.093120    0.016956    11.00000    0.03909    0.03817 =
         0.04084   -0.00733   -0.01102    0.00404
N2    3   -0.170417    0.852616    0.182851    11.00000    0.03351    0.04409 =
         0.03468   -0.00627   -0.00345   -0.00204
P2    5    0.141162    1.011397    0.183585    11.00000    0.03909    0.04187 =
         0.04272   -0.00992   -0.01576   -0.00140
C19   1    0.094312    0.842142    0.310916    11.00000    0.04057    0.05451 =
         0.03268   -0.00652   -0.00547   -0.00098
C20   1    0.107268    0.761621    0.389815    11.00000    0.04476    0.06453 =
         0.03357   -0.00949   -0.00846    0.01205
C21   1    0.047858    0.675016    0.406749    11.00000    0.05479    0.05496 =
         0.04018   -0.00032   -0.00890    0.01413
AFIX  43
H21   2    0.057744    0.619412    0.458876    11.00000   -1.20000
AFIX   0
C22   1   -0.028040    0.667047    0.347810    11.00000    0.05273    0.04101 =
         0.04028   -0.00223   -0.00148    0.00078
AFIX  43
H22   2   -0.070331    0.606767    0.361033    11.00000   -1.20000
AFIX   0
C23   1   -0.040805    0.747751    0.270217    11.00000    0.04245    0.03777 =
         0.04093   -0.00633   -0.01131    0.00636
C24   1    0.022193    0.836174    0.250836    11.00000    0.03472    0.03940 =
         0.04033   -0.00603   -0.00500   -0.00130
O3    4    0.150413    0.932246    0.291846    11.00000    0.05081    0.05617 =
         0.04187   -0.00507   -0.02069   -0.00033
O4    4    0.180902    0.779998    0.443656    11.00000    0.06909    0.08777 =
         0.04339   -0.00535   -0.02760    0.00417
C25   1   -0.122977    0.752094    0.205038    11.00000    0.04357    0.03341 =
         0.04729   -0.00641   -0.00719   -0.00342
AFIX  23
H25A  2   -0.080164    0.738744    0.142875    11.00000   -1.20000
H25B  2   -0.188402    0.702075    0.239093    11.00000   -1.20000
AFIX   0
C26   1    0.190551    0.701281    0.529862    11.00000    0.08269    0.12957 =
         0.04125    0.01049   -0.03155    0.00693
AFIX 137
H26A  2    0.111663    0.680275    0.573272    11.00000   -1.50000
H26B  2    0.238787    0.724464    0.565654    11.00000   -1.50000
H26C  2    0.227752    0.645678    0.509168    11.00000   -1.50000
AFIX   0
C27   1    0.295575    1.012527    0.116940    11.00000    0.04354    0.06015 =
         0.05458   -0.00622   -0.01959   -0.00459
AFIX  13
H27   2    0.305590    1.061399    0.050064    11.00000   -1.20000
AFIX   0
C28   1    0.323042    0.911379    0.101318    11.00000    0.05006    0.08023 =
         0.09674   -0.03451   -0.01465    0.00714
AFIX 137
H28A  2    0.406389    0.911209    0.067076    11.00000   -1.50000
H28B  2    0.273446    0.897620    0.061248    11.00000   -1.50000
H28C  2    0.306827    0.860732    0.165655    11.00000   -1.50000
AFIX   0
C29   1    0.386290    1.041344    0.164870    11.00000    0.04106    0.11698 =
         0.09107   -0.03800   -0.02562    0.00004
AFIX 137
H29A  2    0.374779    0.997868    0.232696    11.00000   -1.50000
H29B  2    0.375943    1.109572    0.166101    11.00000   -1.50000
H29C  2    0.466134    1.035013    0.126448    11.00000   -1.50000
AFIX   0
C30   1    0.125847    1.127012    0.217363    11.00000    0.05274    0.05560 =
         0.06817   -0.03055   -0.02071   -0.00073
AFIX  13
H30   2    0.192868    1.133150    0.246740    11.00000   -1.20000
AFIX   0
C31   1    0.136895    1.216139    0.124033    11.00000    0.08727    0.05242 =
         0.08201   -0.02152   -0.03231   -0.00192
AFIX 137
H31A  2    0.083219    1.205385    0.085772    11.00000   -1.50000
H31B  2    0.218253    1.223731    0.083299    11.00000   -1.50000
H31C  2    0.116217    1.275798    0.143866    11.00000   -1.50000
AFIX   0
C32   1    0.012833    1.128140    0.293945    11.00000    0.07890    0.08329 =
         0.08833   -0.04651   -0.01901    0.01462
AFIX 137
H32A  2    0.015963    1.184581    0.318887    11.00000   -1.50000
H32B  2    0.003259    1.067220    0.348846    11.00000   -1.50000
H32C  2   -0.054140    1.133352    0.263854    11.00000   -1.50000
AFIX   0
C33   1   -0.229599    0.867939    0.100296    11.00000    0.03854    0.05027 =
         0.04339   -0.00387   -0.01800   -0.00696
AFIX  23
H33A  2   -0.171566    0.858482    0.041915    11.00000   -1.20000
H33B  2   -0.253827    0.936869    0.082125    11.00000   -1.20000
AFIX   0
C34   1   -0.338646    0.799294    0.123847    11.00000    0.04049    0.06467 =
         0.06485    0.00311   -0.01896   -0.01451
AFIX 137
H34A  2   -0.320230    0.731613    0.155169    11.00000   -1.50000
H34B  2   -0.360617    0.802714    0.062401    11.00000   -1.50000
H34C  2   -0.404502    0.819860    0.168962    11.00000   -1.50000
AFIX   0
C35   1   -0.256606    0.860920    0.275649    11.00000    0.03788    0.05494 =
         0.04544   -0.01370   -0.00379   -0.00023
AFIX  23
H35A  2   -0.317578    0.806941    0.297991    11.00000   -1.20000
H35B  2   -0.214049    0.851804    0.328220    11.00000   -1.20000
AFIX   0
C36   1   -0.316738    0.956895    0.263811    11.00000    0.06170    0.06365 =
         0.08219   -0.01834    0.00248    0.01288
AFIX 137
H36A  2   -0.258595    1.009985    0.251474    11.00000   -1.50000
H36B  2   -0.377861    0.953635    0.324398    11.00000   -1.50000
H36C  2   -0.353036    0.969756    0.207828    11.00000   -1.50000
AFIX   0
C37   1    0.778005    0.999760    0.535219    11.00000    0.19202    0.23950 =
         0.16153   -0.10428   -0.04957    0.04609
AFIX  23
H37A  2    0.834449    1.051476    0.486071    11.00000   -1.20000
H37B  2    0.785065    0.998195    0.601859    11.00000   -1.20000
AFIX   0
CL3   6    0.815601    0.890259    0.516727    11.00000    0.40257    0.26760 =
         0.23833   -0.11781   -0.18388    0.06454
CL4   6    0.636649    1.030645    0.525819    11.00000    0.27988    0.35347 =
         0.34307   -0.07055   -0.21136   -0.00146
HKLF 4

REM  19078_0ma in P-1
REM R1 =  0.0451 for    6899 Fo > 4sig(Fo)  and  0.0500 for all    7788 data
REM    482 parameters refined using      0 restraints

END

WGHT      0.0779      3.2719

REM Highest difference peak  2.924,  deepest hole -1.260,  1-sigma level  0.239
Q1    1  -0.0056  0.8714  0.1454  11.00000  0.05    2.92
Q2    1   0.4883  0.5593  0.1466  11.00000  0.05    2.77
Q3    1   0.4887  1.0196  0.1479  11.00000  0.05    2.56
Q4    1   0.4885  0.9592  0.1474  11.00000  0.05    2.54
Q5    1   0.9901  0.4619  0.1448  11.00000  0.05    2.46
Q6    1  -0.5108  0.8786  0.1485  11.00000  0.05    2.43
Q7    1   0.9939  0.3248  0.1445  11.00000  0.05    2.41
Q8    1   0.4901  1.1246  0.1435  11.00000  0.05    2.39
Q9    1   0.4883  0.3709  0.1462  11.00000  0.05    2.37
Q10   1  -0.0068  0.5803  0.1454  11.00000  0.05    2.36
;
_shelx_res_checksum              44
####################################################################### 
# 
# This file contains crystal structure data downloaded from the 
# Cambridge Structural Database (CSD) hosted by the Cambridge 
# Crystallographic Data Centre (CCDC).
# 
# Full information about CCDC data access policies and citation 
# guidelines are available at http://www.ccdc.cam.ac.uk/access/V1 
# 
# Audit and citation data items may have been added by the CCDC. 
# Please retain this information to preserve the provenance of 
# this file and to allow appropriate attribution of the data. 
# 
#######################################################################

data_18016
_database_code_depnum_ccdc_archive 'CCDC 2014656'
loop_
_audit_author_name
_audit_author_address
'Josh Chen'
;University of North Carolina at Chapel Hill
United States of America
;
_audit_update_record             
;
2020-07-07 deposited with the CCDC.	2020-09-24 downloaded from the CCDC.
;
_audit_creation_date             2019-01-31
_audit_creation_method           CRYSTALS_ver_14.61_build_6236

_oxford_structure_analysis_title '18016a_0m in P2(1)/c'
_chemical_name_systematic        ?
_chemical_melting_point          ?
_cell_length_a                   13.6475(5)
_cell_length_b                   8.7890(3)
_cell_length_c                   19.5773(7)
_cell_angle_alpha                90
_cell_angle_beta                 99.5079(12)
_cell_angle_gamma                90
_cell_volume                     2316.00(14)

_symmetry_cell_setting           monoclinic
_symmetry_space_group_name_H-M   'P 21/c '
_symmetry_space_group_name_Hall  ?
loop_
_symmetry_equiv_pos_as_xyz
x,y,z
-x,-y,-z
x,-y+1/2,z+1/2
-x,y+1/2,-z+1/2

loop_
_atom_type_symbol
_atom_type_scat_dispersion_real
_atom_type_scat_dispersion_imag
_atom_type_scat_Cromer_Mann_a1
_atom_type_scat_Cromer_Mann_b1
_atom_type_scat_Cromer_Mann_a2
_atom_type_scat_Cromer_Mann_b2
_atom_type_scat_Cromer_Mann_a3
_atom_type_scat_Cromer_Mann_b3
_atom_type_scat_Cromer_Mann_a4
_atom_type_scat_Cromer_Mann_b4
_atom_type_scat_Cromer_Mann_c
_atom_type_scat_source
C 0.0181 0.0091 2.3100 20.8439 1.0200 10.2075 1.5886 0.5687 0.8650 51.6512
0.2156 'International Tables Vol C 4.2.6.8 and 6.1.1.4'
H 0.0000 0.0000 0.4930 10.5109 0.3229 26.1257 0.1402 3.1424 0.0408 57.7998
0.0030 'International Tables Vol C 4.2.6.8 and 6.1.1.4'
N 0.0311 0.0180 12.2126 0.0057 3.1322 9.8933 2.0125 28.9975 1.1663 0.5826
-11.5290 'International Tables Vol C 4.2.6.8 and 6.1.1.4'
O 0.0492 0.0322 3.0485 13.2771 2.2868 5.7011 1.5463 0.3239 0.8670 32.9089
0.2508 'International Tables Vol C 4.2.6.8 and 6.1.1.4'
P 0.2955 0.4335 6.4345 1.9067 4.1791 27.1570 1.7800 0.5260 1.4908 68.1645
1.1149 'International Tables Vol C 4.2.6.8 and 6.1.1.4'
Cl 0.3639 0.7018 11.4604 0.0104 7.1964 1.1662 6.2556 18.5194 1.6455 47.7784
-9.5574 'International Tables Vol C 4.2.6.8 and 6.1.1.4'
Ir -4.7710 6.5667 27.3049 1.5928 16.7296 8.8655 15.6115 0.4179 5.8338 45.0011
11.4722 'International Tables Vol C 4.2.6.8 and 6.1.1.4'


_cell_formula_units_Z            4

# Given Formula = C20 H36 Cl1 Ir1 N1 O4 P1 
# Dc =      1.76 Fooo =   1216.00 Mu =    130.80 M =    613.16
# Found Formula = C20 H36 Cl1 Ir1 N1 O4 P1 
# Dc =      1.76 FOOO =   1216.00 Mu =    130.80 M =    613.16

_chemical_formula_sum            'C20 H36 Cl1 Ir1 N1 O4 P1'
_chemical_formula_moiety         'C20 H36 Cl1 Ir1 N1 O4 P1'
_chemical_compound_source        ?
_chemical_formula_weight         613.16


_cell_measurement_reflns_used    9902
_cell_measurement_theta_min      3
_cell_measurement_theta_max      72
_cell_measurement_temperature    150

_exptl_crystal_description       'block fragment'
_exptl_crystal_colour            yellow
_exptl_crystal_size_min          0.100
_exptl_crystal_size_mid          0.100
_exptl_crystal_size_max          0.150

_exptl_crystal_density_diffrn    1.758
_exptl_crystal_density_meas      ?
_exptl_crystal_density_method    'not measured'
# Non-dispersive F(000): 
_exptl_crystal_F_000             1216
_exptl_absorpt_coefficient_mu    13.080

# Sheldrick geometric approximatio 0.27 0.27 
_exptl_absorpt_correction_type   multi-scan
_exptl_absorpt_process_details   'SADABS (Siemens, 1996)'
_exptl_absorpt_correction_T_min  0.27
_exptl_absorpt_correction_T_max  0.27
_diffrn_measurement_device_type  'Bruker Kappa Apex2'
_diffrn_measurement_device       Area
_diffrn_radiation_monochromator  graphite
_diffrn_radiation_type           'Cu K\a'
_diffrn_radiation_wavelength     1.54178
_diffrn_measurement_method       '\f & \w scans'

# If a reference occurs more than once, delete the author 
# and date from subsequent references. 
_computing_data_collection       'Apex2 (Bruker AXS, 2006)'
_computing_cell_refinement       'Apex2 (Bruker AXS, 2006)'
_computing_data_reduction        'Apex2 (Bruker AXS, 2006)'
_computing_structure_solution    'Superflip (Palatinus & Chapuis, 2007)'
_computing_structure_refinement  'CRYSTALS (Betteridge et al., 2003)'
_computing_publication_material  'CRYSTALS (Betteridge et al., 2003)'
_computing_molecular_graphics    'CAMERON (Watkin et al., 1996)'

_diffrn_standards_interval_time  .
_diffrn_standards_interval_count .
_diffrn_standards_number         0
_diffrn_standards_decay_%        ?

_diffrn_ambient_temperature      150
_diffrn_reflns_number            41196
_reflns_number_total             4457
_diffrn_reflns_av_R_equivalents  0.026
# Number of reflections without Friedels Law is 0 
# Number of reflections with Friedels Law is 4457 
# Theoretical number of reflections is about 9169 


_diffrn_reflns_theta_min         3.283
_diffrn_reflns_theta_max         72.394
_diffrn_measured_fraction_theta_max 0.972

_diffrn_reflns_theta_full        26.062
_diffrn_measured_fraction_theta_full 0.992


_diffrn_reflns_limit_h_min       -16
_diffrn_reflns_limit_h_max       16
_diffrn_reflns_limit_k_min       -10
_diffrn_reflns_limit_k_max       10
_diffrn_reflns_limit_l_min       -20
_diffrn_reflns_limit_l_max       23
_reflns_limit_h_min              -16
_reflns_limit_h_max              16
_reflns_limit_k_min              0
_reflns_limit_k_max              10
_reflns_limit_l_min              0
_reflns_limit_l_max              23

_oxford_diffrn_Wilson_B_factor   0.00
_oxford_diffrn_Wilson_scale      0.00

_atom_sites_solution_primary     Other #heavy,direct,difmap,geom,iterative
# _atom_sites_solution_secondary  difmap
_atom_sites_solution_hydrogens   difmap

_refine_diff_density_min         -1.10
_refine_diff_density_max         0.67


# The current dictionary definitions do not cover the 
# situation where the reflections used for refinement were 
# selected by a user-defined sigma threshold 


# The values actually used during refinement 
_oxford_reflns_threshold_expression_ref I>-3.0\s(I)
_refine_ls_number_reflns         4441
_refine_ls_number_restraints     0
_refine_ls_number_parameters     256
_oxford_refine_ls_R_factor_ref   0.0214
_refine_ls_wR_factor_ref         0.0557
_refine_ls_goodness_of_fit_ref   1.1849
_refine_ls_shift/su_max          0.0041712
_refine_ls_shift/su_mean         0.0000574


# The values computed with all filters except I/sigma 
_oxford_reflns_number_all        4441
_refine_ls_R_factor_all          0.0214
_refine_ls_wR_factor_all         0.0557

# The values computed with a 2 sigma cutoff - a la SHELX 
_reflns_threshold_expression     I>2.0\s(I)
_reflns_number_gt                4441
_refine_ls_R_factor_gt           0.0214
_refine_ls_wR_factor_gt          0.0557

# choose from: rm (reference molecule of known chirality), 
# ad (anomolous dispersion - Flack), rmad (rm and ad), 
# syn (from synthesis), unk (unknown) or . (not applicable). 
_chemical_absolute_configuration .


_refine_ls_structure_factor_coef Fsqd
_refine_ls_matrix_type           full
_refine_ls_hydrogen_treatment    mixed #undef, noref, refall,
# refxyz, refU, constr or mixed
_refine_ls_weighting_scheme      calc
_refine_ls_weighting_details     
;
 Method= Modified Sheldrick 
 w=1/[\s^2^(F^2^) + ( 0.02P)^2^ + 7.19P] 
 ,where P=(max(Fo^2^,0) + 2Fc^2^)/3 
;

# Uequiv = arithmetic mean of Ui i.e. Ueqiv = (U1+U2+U3)/3

# Replace last . with number of unfound hydrogen atoms attached to an atom.

# ..._refinement_flags_... 
# . no refinement constraints           S special position constraint on site
# G rigid group refinement of site      R riding atom
# D distance or angle restraint on site T thermal displacement constraints
# U Uiso or Uij restraint (rigid bond)  P partial occupancy constraint


loop_
_atom_site_label
_atom_site_type_symbol
_atom_site_fract_x
_atom_site_fract_y
_atom_site_fract_z
_atom_site_U_iso_or_equiv
_atom_site_occupancy
_atom_site_adp_type
_atom_site_refinement_flags_posn
_atom_site_refinement_flags_adp
_atom_site_refinement_flags_occupancy
_atom_site_disorder_assembly
_atom_site_disorder_group
_atom_site_attached_hydrogens
Ir1 Ir 0.700597(9) 0.580644(13) 0.632764(6) 0.0095 1.0000 Uani . . . . . .
Cl1 Cl 0.68465(6) 0.44260(8) 0.73949(4) 0.0170 1.0000 Uani . . . . . .
P1 P 0.82422(6) 0.47362(9) 0.59201(4) 0.0123 1.0000 Uani . . . . . .
O1 O 0.82601(18) 0.5546(3) 0.51514(12) 0.0180 1.0000 Uani . . . . . .
O2 O 0.84260(18) 0.7423(3) 0.40836(12) 0.0221 1.0000 Uani . . . . . .
O3 O 0.64179(19) 0.9886(3) 0.76143(13) 0.0225 1.0000 Uani . . . . . .
O4 O 0.56439(17) 0.4353(2) 0.58442(12) 0.0168 1.0000 Uani . . . . . .
N1 N 0.57651(19) 0.7389(3) 0.64115(14) 0.0144 1.0000 Uani . . . . . .
C1 C 0.7676(2) 0.6848(4) 0.50463(16) 0.0145 1.0000 Uani . . . . . .
C2 C 0.7760(2) 0.7833(4) 0.45004(17) 0.0164 1.0000 Uani . . . . . .
C3 C 0.7173(3) 0.9146(4) 0.44265(18) 0.0187 1.0000 Uani . . . . . .
C4 C 0.6561(2) 0.9486(4) 0.49119(17) 0.0167 1.0000 Uani . . . . . .
C5 C 0.6508(2) 0.8520(4) 0.54671(16) 0.0146 1.0000 Uani . . . . . .
C6 C 0.7050(2) 0.7158(3) 0.55229(16) 0.0132 1.0000 Uani . . . . . .
C7 C 0.6003(2) 0.8859(4) 0.60769(17) 0.0158 1.0000 Uani . . . . . .
C8 C 0.8665(3) 0.8555(5) 0.36141(19) 0.0260 1.0000 Uani . . . . . .
C9 C 0.8198(2) 0.2743(4) 0.56388(18) 0.0187 1.0000 Uani . . . . . .
C10 C 0.8933(3) 0.2363(4) 0.5153(2) 0.0273 1.0000 Uani . . . . . .
C11 C 0.8277(3) 0.1634(4) 0.6246(2) 0.0261 1.0000 Uani . . . . . .
C12 C 0.9515(2) 0.5115(4) 0.63645(17) 0.0191 1.0000 Uani . . . . . .
C13 C 0.9768(3) 0.6813(5) 0.6324(2) 0.0291 1.0000 Uani . . . . . .
C14 C 0.9647(3) 0.4601(5) 0.71224(19) 0.0270 1.0000 Uani . . . . . .
C15 C 0.7284(3) 1.0461(5) 0.8036(2) 0.0313 1.0000 Uani . . . . . .
C16 C 0.6391(3) 0.8259(4) 0.76329(18) 0.0206 1.0000 Uani . . . . . .
C17 C 0.5520(2) 0.7684(4) 0.71161(18) 0.0187 1.0000 Uani . . . . . .
C18 C 0.4872(2) 0.6735(4) 0.59587(18) 0.0178 1.0000 Uani . . . . . .
C19 C 0.4787(2) 0.5049(4) 0.60584(19) 0.0200 1.0000 Uani . . . . . .
C20 C 0.5627(3) 0.2739(4) 0.59855(19) 0.0220 1.0000 Uani . . . . . .
H1 H 0.766(4) 0.686(6) 0.663(3) 0.0500 1.0000 Uiso . . . . . .
H31 H 0.7189 0.9816 0.4048 0.0218 1.0000 Uiso R . . . . .
H41 H 0.6172 1.0388 0.4859 0.0164 1.0000 Uiso R . . . . .
H71 H 0.6429 0.9459 0.6404 0.0174 1.0000 Uiso R . . . . .
H72 H 0.5403 0.9398 0.5925 0.0174 1.0000 Uiso R . . . . .
H81 H 0.9133 0.8145 0.3355 0.0307 1.0000 Uiso R . . . . .
H82 H 0.8944 0.9419 0.3866 0.0307 1.0000 Uiso R . . . . .
H83 H 0.8081 0.8847 0.3308 0.0307 1.0000 Uiso R . . . . .
H91 H 0.7555 0.2598 0.5375 0.0214 1.0000 Uiso R . . . . .
H101 H 0.8869 0.1322 0.5023 0.0310 1.0000 Uiso R . . . . .
H102 H 0.9590 0.2551 0.5385 0.0310 1.0000 Uiso R . . . . .
H103 H 0.8801 0.2982 0.4750 0.0310 1.0000 Uiso R . . . . .
H111 H 0.8250 0.0616 0.6081 0.0321 1.0000 Uiso R . . . . .
H112 H 0.8888 0.1795 0.6549 0.0321 1.0000 Uiso R . . . . .
H113 H 0.7740 0.1809 0.6489 0.0321 1.0000 Uiso R . . . . .
H121 H 0.9963 0.4559 0.6137 0.0218 1.0000 Uiso R . . . . .
H131 H 1.0429 0.6987 0.6552 0.0331 1.0000 Uiso R . . . . .
H132 H 0.9319 0.7385 0.6545 0.0331 1.0000 Uiso R . . . . .
H133 H 0.9709 0.7119 0.5853 0.0331 1.0000 Uiso R . . . . .
H141 H 1.0306 0.4804 0.7347 0.0308 1.0000 Uiso R . . . . .
H142 H 0.9190 0.5130 0.7353 0.0308 1.0000 Uiso R . . . . .
H143 H 0.9521 0.3539 0.7135 0.0308 1.0000 Uiso R . . . . .
H151 H 0.7277 1.1541 0.8012 0.0390 1.0000 Uiso R . . . . .
H152 H 0.7285 1.0150 0.8501 0.0390 1.0000 Uiso R . . . . .
H153 H 0.7863 1.0085 0.7883 0.0390 1.0000 Uiso R . . . . .
H161 H 0.6330 0.7929 0.8086 0.0232 1.0000 Uiso R . . . . .
H162 H 0.6987 0.7863 0.7511 0.0232 1.0000 Uiso R . . . . .
H171 H 0.5017 0.8444 0.7069 0.0202 1.0000 Uiso R . . . . .
H172 H 0.5274 0.6777 0.7291 0.0202 1.0000 Uiso R . . . . .
H181 H 0.4294 0.7215 0.6069 0.0193 1.0000 Uiso R . . . . .
H182 H 0.4925 0.6941 0.5490 0.0193 1.0000 Uiso R . . . . .
H191 H 0.4768 0.4824 0.6531 0.0228 1.0000 Uiso R . . . . .
H192 H 0.4202 0.4673 0.5778 0.0228 1.0000 Uiso R . . . . .
H201 H 0.5025 0.2312 0.5751 0.0287 1.0000 Uiso R . . . . .
H202 H 0.5670 0.2591 0.6470 0.0287 1.0000 Uiso R . . . . .
H203 H 0.6175 0.2256 0.5832 0.0287 1.0000 Uiso R . . . . .
loop_
_atom_site_aniso_label
_atom_site_aniso_U_11
_atom_site_aniso_U_22
_atom_site_aniso_U_33
_atom_site_aniso_U_23
_atom_site_aniso_U_13
_atom_site_aniso_U_12
Ir1 0.01318(8) 0.00626(8) 0.00940(8) 0.00059(4) 0.00293(5) 0.00011(4)
Cl1 0.0245(4) 0.0129(3) 0.0139(4) 0.0027(3) 0.0039(3) -0.0021(3)
P1 0.0159(4) 0.0106(4) 0.0108(4) 0.0003(3) 0.0030(3) 0.0018(3)
O1 0.0238(12) 0.0173(11) 0.0142(12) 0.0033(9) 0.0073(9) 0.0062(9)
O2 0.0282(13) 0.0232(12) 0.0168(13) 0.0067(10) 0.0091(9) 0.0018(10)
O3 0.0315(13) 0.0133(11) 0.0225(13) -0.0004(9) 0.0042(10) 0.0012(10)
O4 0.0193(11) 0.0111(11) 0.0202(12) -0.0005(8) 0.0040(9) -0.0020(8)
N1 0.0161(12) 0.0107(12) 0.0169(14) 0.0015(10) 0.0041(10) -0.0002(10)
C1 0.0180(15) 0.0117(14) 0.0131(16) 0.0000(11) 0.0007(11) -0.0001(12)
C2 0.0176(15) 0.0173(15) 0.0137(16) -0.0008(12) 0.0012(11) -0.0030(12)
C3 0.0239(17) 0.0161(16) 0.0152(17) 0.0048(12) 0.0009(13) -0.0041(12)
C4 0.0195(15) 0.0106(14) 0.0187(17) 0.0015(12) -0.0004(12) -0.0002(12)
C5 0.0173(15) 0.0111(14) 0.0149(16) 0.0005(11) 0.0012(12) -0.0028(12)
C6 0.0179(14) 0.0109(14) 0.0102(15) 0.0010(11) 0.0009(11) -0.0033(11)
C7 0.0191(15) 0.0081(14) 0.0207(17) 0.0020(12) 0.0044(12) 0.0020(12)
C8 0.0273(18) 0.033(2) 0.0189(19) 0.0109(15) 0.0070(14) 0.0001(15)
C9 0.0206(16) 0.0136(15) 0.0211(18) -0.0040(12) 0.0011(12) 0.0026(12)
C10 0.033(2) 0.0218(18) 0.028(2) -0.0082(15) 0.0096(15) 0.0049(15)
C11 0.0279(18) 0.0136(16) 0.036(2) 0.0035(14) 0.0020(15) 0.0006(14)
C12 0.0160(15) 0.0241(17) 0.0177(17) -0.0054(13) 0.0041(12) 0.0027(13)
C13 0.0267(19) 0.029(2) 0.033(2) -0.0033(16) 0.0096(15) -0.0094(15)
C14 0.0272(18) 0.034(2) 0.0181(19) -0.0017(15) -0.0011(14) 0.0009(16)
C15 0.035(2) 0.0233(18) 0.034(2) 0.0004(16) 0.0016(16) -0.0052(16)
C16 0.0308(18) 0.0138(16) 0.0189(18) -0.0001(12) 0.0088(13) 0.0053(13)
C17 0.0231(16) 0.0138(15) 0.0219(18) 0.0004(12) 0.0116(13) 0.0015(13)
C18 0.0145(15) 0.0176(16) 0.0213(17) 0.0024(13) 0.0033(12) 0.0016(12)
C19 0.0175(16) 0.0183(16) 0.0247(18) -0.0014(13) 0.0056(13) -0.0026(13)
C20 0.0281(18) 0.0109(15) 0.0270(19) -0.0005(13) 0.0043(14) -0.0041(13)

_refine_ls_extinction_method     None
_oxford_refine_ls_scale          0.095817(18)
loop_
_geom_bond_atom_site_label_1
_geom_bond_site_symmetry_1
_geom_bond_atom_site_label_2
_geom_bond_site_symmetry_2
_geom_bond_distance
_geom_bond_publ_flag
Ir1 . Cl1 . 2.4567(7) yes
Ir1 . P1 . 2.1937(8) yes
Ir1 . O4 . 2.324(2) yes
Ir1 . N1 . 2.218(3) yes
Ir1 . C6 . 1.982(3) yes
Ir1 . H1 . 1.35(5) no
P1 . O1 . 1.669(2) yes
P1 . C9 . 1.834(3) yes
P1 . C12 . 1.840(3) yes
O1 . C1 . 1.391(4) yes
O2 . C2 . 1.366(4) yes
O2 . C8 . 1.428(4) yes
O3 . C15 . 1.418(5) yes
O3 . C16 . 1.431(4) yes
O4 . C19 . 1.442(4) yes
O4 . C20 . 1.446(4) yes
N1 . C7 . 1.508(4) yes
N1 . C17 . 1.495(4) yes
N1 . C18 . 1.498(4) yes
C1 . C2 . 1.395(4) yes
C1 . C6 . 1.392(4) yes
C2 . C3 . 1.399(5) yes
C3 . C4 . 1.397(5) yes
C3 . H31 . 0.950 no
C4 . C5 . 1.391(4) yes
C4 . H41 . 0.950 no
C5 . C6 . 1.402(4) yes
C5 . C7 . 1.504(4) yes
C7 . H71 . 0.950 no
C7 . H72 . 0.950 no
C8 . H81 . 0.950 no
C8 . H82 . 0.950 no
C8 . H83 . 0.950 no
C9 . C10 . 1.530(5) yes
C9 . C11 . 1.528(5) yes
C9 . H91 . 0.950 no
C10 . H101 . 0.950 no
C10 . H102 . 0.950 no
C10 . H103 . 0.950 no
C11 . H111 . 0.950 no
C11 . H112 . 0.950 no
C11 . H113 . 0.950 no
C12 . C13 . 1.536(5) yes
C12 . C14 . 1.533(5) yes
C12 . H121 . 0.950 no
C13 . H131 . 0.950 no
C13 . H132 . 0.950 no
C13 . H133 . 0.950 no
C14 . H141 . 0.950 no
C14 . H142 . 0.950 no
C14 . H143 . 0.950 no
C15 . H151 . 0.950 no
C15 . H152 . 0.950 no
C15 . H153 . 0.950 no
C16 . C17 . 1.515(5) yes
C16 . H161 . 0.950 no
C16 . H162 . 0.950 no
C17 . H171 . 0.950 no
C17 . H172 . 0.950 no
C18 . C19 . 1.501(5) yes
C18 . H181 . 0.950 no
C18 . H182 . 0.950 no
C19 . H191 . 0.950 no
C19 . H192 . 0.950 no
C20 . H201 . 0.950 no
C20 . H202 . 0.950 no
C20 . H203 . 0.950 no
loop_
_geom_angle_atom_site_label_1
_geom_angle_site_symmetry_1
_geom_angle_atom_site_label_2
_geom_angle_site_symmetry_2
_geom_angle_atom_site_label_3
_geom_angle_site_symmetry_3
_geom_angle
_geom_angle_publ_flag
Cl1 . Ir1 . P1 . 106.20(3) yes
Cl1 . Ir1 . O4 . 84.13(6) yes
P1 . Ir1 . O4 . 103.16(6) yes
Cl1 . Ir1 . N1 . 94.05(7) yes
P1 . Ir1 . N1 . 159.74(7) yes
O4 . Ir1 . N1 . 78.80(9) yes
Cl1 . Ir1 . C6 . 172.16(9) yes
P1 . Ir1 . C6 . 80.90(9) yes
O4 . Ir1 . C6 . 97.63(10) yes
N1 . Ir1 . C6 . 78.86(11) yes
Cl1 . Ir1 . H1 . 96(2) no
P1 . Ir1 . H1 . 88(2) no
O4 . Ir1 . H1 . 168(2) no
N1 . Ir1 . H1 . 90(2) no
C6 . Ir1 . H1 . 80(2) no
Ir1 . P1 . O1 . 105.77(9) yes
Ir1 . P1 . C9 . 121.97(11) yes
O1 . P1 . C9 . 98.13(14) yes
Ir1 . P1 . C12 . 118.23(11) yes
O1 . P1 . C12 . 101.29(14) yes
C9 . P1 . C12 . 107.26(15) yes
P1 . O1 . C1 . 113.0(2) yes
C2 . O2 . C8 . 116.5(3) yes
C15 . O3 . C16 . 111.3(3) yes
Ir1 . O4 . C19 . 106.30(18) yes
Ir1 . O4 . C20 . 119.9(2) yes
C19 . O4 . C20 . 108.8(2) yes
Ir1 . N1 . C7 . 106.44(18) yes
Ir1 . N1 . C17 . 117.9(2) yes
C7 . N1 . C17 . 110.4(2) yes
Ir1 . N1 . C18 . 105.80(18) yes
C7 . N1 . C18 . 106.5(2) yes
C17 . N1 . C18 . 109.1(2) yes
O1 . C1 . C2 . 120.4(3) yes
O1 . C1 . C6 . 117.5(3) yes
C2 . C1 . C6 . 122.0(3) yes
C1 . C2 . O2 . 116.2(3) yes
C1 . C2 . C3 . 118.2(3) yes
O2 . C2 . C3 . 125.6(3) yes
C2 . C3 . C4 . 120.2(3) yes
C2 . C3 . H31 . 120.3 no
C4 . C3 . H31 . 119.5 no
C3 . C4 . C5 . 121.0(3) yes
C3 . C4 . H41 . 119.4 no
C5 . C4 . H41 . 119.6 no
C4 . C5 . C6 . 119.2(3) yes
C4 . C5 . C7 . 126.1(3) yes
C6 . C5 . C7 . 114.3(3) yes
C5 . C6 . C1 . 119.2(3) yes
C5 . C6 . Ir1 . 119.3(2) yes
C1 . C6 . Ir1 . 121.2(2) yes
N1 . C7 . C5 . 109.6(2) yes
N1 . C7 . H71 . 109.6 no
C5 . C7 . H71 . 109.6 no
N1 . C7 . H72 . 109.0 no
C5 . C7 . H72 . 109.6 no
H71 . C7 . H72 . 109.5 no
O2 . C8 . H81 . 109.0 no
O2 . C8 . H82 . 109.7 no
H81 . C8 . H82 . 109.5 no
O2 . C8 . H83 . 109.7 no
H81 . C8 . H83 . 109.5 no
H82 . C8 . H83 . 109.5 no
P1 . C9 . C10 . 113.7(2) yes
P1 . C9 . C11 . 112.4(2) yes
C10 . C9 . C11 . 112.1(3) yes
P1 . C9 . H91 . 105.8 no
C10 . C9 . H91 . 105.9 no
C11 . C9 . H91 . 106.2 no
C9 . C10 . H101 . 109.6 no
C9 . C10 . H102 . 109.1 no
H101 . C10 . H102 . 109.5 no
C9 . C10 . H103 . 109.6 no
H101 . C10 . H103 . 109.5 no
H102 . C10 . H103 . 109.5 no
C9 . C11 . H111 . 110.0 no
C9 . C11 . H112 . 109.4 no
H111 . C11 . H112 . 109.5 no
C9 . C11 . H113 . 109.0 no
H111 . C11 . H113 . 109.5 no
H112 . C11 . H113 . 109.5 no
P1 . C12 . C13 . 110.7(2) yes
P1 . C12 . C14 . 110.8(2) yes
C13 . C12 . C14 . 110.2(3) yes
P1 . C12 . H121 . 108.4 no
C13 . C12 . H121 . 107.9 no
C14 . C12 . H121 . 108.7 no
C12 . C13 . H131 . 109.6 no
C12 . C13 . H132 . 108.8 no
H131 . C13 . H132 . 109.5 no
C12 . C13 . H133 . 110.0 no
H131 . C13 . H133 . 109.5 no
H132 . C13 . H133 . 109.5 no
C12 . C14 . H141 . 110.0 no
C12 . C14 . H142 . 109.5 no
H141 . C14 . H142 . 109.5 no
C12 . C14 . H143 . 108.8 no
H141 . C14 . H143 . 109.5 no
H142 . C14 . H143 . 109.5 no
O3 . C15 . H151 . 109.1 no
O3 . C15 . H152 . 109.0 no
H151 . C15 . H152 . 109.5 no
O3 . C15 . H153 . 110.4 no
H151 . C15 . H153 . 109.5 no
H152 . C15 . H153 . 109.5 no
O3 . C16 . C17 . 109.7(3) yes
O3 . C16 . H161 . 109.6 no
C17 . C16 . H161 . 109.9 no
O3 . C16 . H162 . 109.5 no
C17 . C16 . H162 . 108.7 no
H161 . C16 . H162 . 109.5 no
C16 . C17 . N1 . 113.8(3) yes
C16 . C17 . H171 . 107.8 no
N1 . C17 . H171 . 107.4 no
C16 . C17 . H172 . 108.9 no
N1 . C17 . H172 . 109.5 no
H171 . C17 . H172 . 109.5 no
N1 . C18 . C19 . 112.0(3) yes
N1 . C18 . H181 . 108.7 no
C19 . C18 . H181 . 108.9 no
N1 . C18 . H182 . 108.3 no
C19 . C18 . H182 . 109.5 no
H181 . C18 . H182 . 109.5 no
C18 . C19 . O4 . 107.3(3) yes
C18 . C19 . H191 . 110.3 no
O4 . C19 . H191 . 110.4 no
C18 . C19 . H192 . 110.1 no
O4 . C19 . H192 . 109.2 no
H191 . C19 . H192 . 109.5 no
O4 . C20 . H201 . 109.6 no
O4 . C20 . H202 . 109.0 no
H201 . C20 . H202 . 109.5 no
O4 . C20 . H203 . 109.9 no
H201 . C20 . H203 . 109.5 no
H202 . C20 . H203 . 109.5 no


loop_
_geom_torsion_atom_site_label_1
_geom_torsion_atom_site_label_2
_geom_torsion_atom_site_label_3
_geom_torsion_atom_site_label_4
_geom_torsion
_geom_torsion_site_symmetry_1
_geom_torsion_site_symmetry_2
_geom_torsion_site_symmetry_3
_geom_torsion_site_symmetry_4
_geom_torsion_publ_flag
Cl1 Ir1 P1 O1 173.65(10) . . . . no
Cl1 Ir1 P1 C9 63.20(14) . . . . no
Cl1 Ir1 P1 C12 -73.84(13) . . . . no
O4 Ir1 P1 O1 86.03(11) . . . . no
O4 Ir1 P1 C9 -24.42(15) . . . . no
O4 Ir1 P1 C12 -161.46(14) . . . . no
N1 Ir1 P1 O1 -7.3(2) . . . . no
N1 Ir1 P1 C9 -117.7(2) . . . . no
N1 Ir1 P1 C12 105.3(2) . . . . no
C6 Ir1 P1 O1 -9.75(13) . . . . no
C6 Ir1 P1 C9 -120.20(16) . . . . no
C6 Ir1 P1 C12 102.76(15) . . . . no
Cl1 Ir1 O4 C19 77.96(18) . . . . no
Cl1 Ir1 O4 C20 -45.7(2) . . . . no
P1 Ir1 O4 C19 -176.73(18) . . . . no
P1 Ir1 O4 C20 59.6(2) . . . . no
N1 Ir1 O4 C19 -17.37(19) . . . . no
N1 Ir1 O4 C20 -141.0(2) . . . . no
C6 Ir1 O4 C19 -94.4(2) . . . . no
C6 Ir1 O4 C20 142.0(2) . . . . no
Cl1 Ir1 N1 C7 149.97(18) . . . . no
Cl1 Ir1 N1 C17 25.4(2) . . . . no
Cl1 Ir1 N1 C18 -96.99(19) . . . . no
P1 Ir1 N1 C7 -29.2(3) . . . . no
P1 Ir1 N1 C17 -153.76(18) . . . . no
P1 Ir1 N1 C18 83.9(3) . . . . no
O4 Ir1 N1 C7 -126.8(2) . . . . no
O4 Ir1 N1 C17 108.6(2) . . . . no
O4 Ir1 N1 C18 -13.80(19) . . . . no
C6 Ir1 N1 C7 -26.64(19) . . . . no
C6 Ir1 N1 C17 -151.3(2) . . . . no
C6 Ir1 N1 C18 86.4(2) . . . . no
P1 Ir1 C6 C1 6.2(2) . . . . no
P1 Ir1 C6 C5 -168.1(2) . . . . no
O4 Ir1 C6 C1 -96.0(2) . . . . no
O4 Ir1 C6 C5 89.8(2) . . . . no
N1 Ir1 C6 C1 -172.9(3) . . . . no
N1 Ir1 C6 C5 12.8(2) . . . . no
Ir1 P1 O1 C1 13.3(2) . . . . no
C9 P1 O1 C1 139.9(2) . . . . no
C12 P1 O1 C1 -110.6(2) . . . . no
Ir1 P1 C9 C10 160.0(2) . . . . no
Ir1 P1 C9 C11 -71.3(3) . . . . no
O1 P1 C9 C10 45.6(3) . . . . no
O1 P1 C9 C11 174.3(2) . . . . no
C12 P1 C9 C10 -58.9(3) . . . . no
C12 P1 C9 C11 69.8(3) . . . . no
Ir1 P1 C12 C13 -63.2(3) . . . . no
Ir1 P1 C12 C14 59.4(3) . . . . no
O1 P1 C12 C13 51.8(3) . . . . no
O1 P1 C12 C14 174.4(3) . . . . no
C9 P1 C12 C13 154.1(2) . . . . no
C9 P1 C12 C14 -83.4(3) . . . . no
P1 O1 C1 C2 167.0(2) . . . . no
P1 O1 C1 C6 -10.0(4) . . . . no
C8 O2 C2 C1 -167.8(3) . . . . no
C8 O2 C2 C3 11.6(5) . . . . no
C15 O3 C16 C17 -173.6(3) . . . . no
Ir1 O4 C19 C18 45.1(3) . . . . no
C20 O4 C19 C18 175.5(3) . . . . no
Ir1 N1 C7 C5 35.7(3) . . . . no
C17 N1 C7 C5 164.8(2) . . . . no
C18 N1 C7 C5 -76.8(3) . . . . no
Ir1 N1 C17 C16 55.8(3) . . . . no
C7 N1 C17 C16 -66.8(3) . . . . no
C18 N1 C17 C16 176.5(3) . . . . no
Ir1 N1 C18 C19 44.7(3) . . . . no
C7 N1 C18 C19 157.7(3) . . . . no
C17 N1 C18 C19 -83.1(3) . . . . no
O1 C1 C2 O2 1.0(4) . . . . no
O1 C1 C2 C3 -178.5(3) . . . . no
C6 C1 C2 O2 177.8(3) . . . . no
C6 C1 C2 C3 -1.7(5) . . . . no
O1 C1 C6 Ir1 0.7(4) . . . . no
O1 C1 C6 C5 175.0(3) . . . . no
C2 C1 C6 Ir1 -176.1(2) . . . . no
C2 C1 C6 C5 -1.9(5) . . . . no
O2 C2 C3 C4 -176.2(3) . . . . no
C1 C2 C3 C4 3.3(5) . . . . no
C2 C3 C4 C5 -1.2(5) . . . . no
C3 C4 C5 C6 -2.4(5) . . . . no
C3 C4 C5 C7 170.4(3) . . . . no
C4 C5 C6 Ir1 178.3(2) . . . . no
C4 C5 C6 C1 4.0(4) . . . . no
C7 C5 C6 Ir1 4.7(4) . . . . no
C7 C5 C6 C1 -169.7(3) . . . . no
C4 C5 C7 N1 158.5(3) . . . . no
C6 C5 C7 N1 -28.4(3) . . . . no
O3 C16 C17 N1 90.2(3) . . . . no
N1 C18 C19 O4 -63.4(3) . . . . no


loop_
_geom_hbond_atom_site_label_D
_geom_hbond_site_symmetry_D
_geom_hbond_atom_site_label_H
_geom_hbond_site_symmetry_H
_geom_hbond_atom_site_label_A
_geom_hbond_site_symmetry_A
_geom_hbond_angle_DHA
_geom_hbond_distance_DH
_geom_hbond_distance_HA
_geom_hbond_distance_DA
_geom_hbond_publ_flag
C7 . H71 . O3 . 130 0.95 2.40 3.103(5) yes
C19 . H191 . O3 4_646 140 0.95 2.51 3.300(5) yes


_iucr_refine_instructions_details 
;
#
# Punched on 31/01/19 at 04:15:20
#
#LIST     12                                                                    
BLOCK 
CONT SCALE 
CONT IR   (     1 ,X'S,U'S)  UNTIL C    (    20 ) 
CONT H    (     1 ,X'S) 
RIDE C   (   3,X'S) H   (  31,X'S) 
RIDE C   (   4,X'S) H   (  41,X'S) 
RIDE C   (   7,X'S) H   (  71,X'S) H   (  72,X'S) 
RIDE C   (   8,X'S) H   (  81,X'S) H   (  82,X'S) H   (  83,X'S) 
RIDE C   (   9,X'S) H   (  91,X'S) 
RIDE C   (  10,X'S) H   ( 101,X'S) H   ( 102,X'S) H   ( 103,X'S) 
RIDE C   (  11,X'S) H   ( 111,X'S) H   ( 112,X'S) H   ( 113,X'S) 
RIDE C   (  12,X'S) H   ( 121,X'S) 
RIDE C   (  13,X'S) H   ( 131,X'S) H   ( 132,X'S) H   ( 133,X'S) 
RIDE C   (  14,X'S) H   ( 141,X'S) H   ( 142,X'S) H   ( 143,X'S) 
RIDE C   (  15,X'S) H   ( 151,X'S) H   ( 152,X'S) H   ( 153,X'S) 
RIDE C   (  16,X'S) H   ( 161,X'S) H   ( 162,X'S) 
RIDE C   (  17,X'S) H   ( 171,X'S) H   ( 172,X'S) 
RIDE C   (  18,X'S) H   ( 181,X'S) H   ( 182,X'S) 
RIDE C   (  19,X'S) H   ( 191,X'S) H   ( 192,X'S) 
RIDE C   (  20,X'S) H   ( 201,X'S) H   ( 202,X'S) H   ( 203,X'S) 
END                                                                             
#
# Punched on 31/01/19 at 04:15:20
#
#LIST     16                                                                    
NO 
REM   HREST   START (DO NOT REMOVE THIS LINE) 
REM   HREST   END (DO NOT REMOVE THIS LINE) 
END                                                                             
;
# looking for ARCHIVE-HKL.CIF 

_iucr_refine_reflections_details 
; 
# An asterisk in column 34 indicates a format overflow 
# Data was input as F-squared 
   1   0   0  220.84    6.19 
   2   0   0  668.15   18.30 
   2   0   0  634.45   18.10 
   3   0   0  309.22    8.58 
   3   0   0  299.94    8.41 
   4   0   0   31.29    1.05 
   4   0   0   29.44    1.03 
   5   0   0  357.86   10.47 
   5   0   0  394.57   10.52 
   6   0   0  255.27    7.39 
  -6   0   0  260.68    7.17 
   7   0   0  384.79   10.75 
   7   0   0  378.24   10.45 
  -7   0   0  368.49   10.44 
   8   0   0  470.60   13.24 
  -8   0   0  487.47   13.06 
   8   0   0  457.94   13.41 
   9   0   0   64.18    2.23 
  -9   0   0   64.28    2.05 
 -10   0   0  195.28    5.75 
  10   0   0  202.49    5.99 
 -11   0   0    8.61    0.54 
 -11   0   0    8.13    0.60 
 -11   0   0    9.23    0.69 
  11   0   0    8.12    0.67 
  11   0   0    9.57    0.56 
  11   0   0    7.09    0.91 
  12   0   0   75.11    2.74 
 -12   0   0   80.64    2.42 
 -12   0   0   79.22    2.57 
  12   0   0   82.80    2.81 
 -12   0   0   77.26    2.36 
  12   0   0   74.05    2.65 
  13   0   0   60.24    2.23 
 -13   0   0   61.86    2.17 
  13   0   0   63.53    2.33 
 -13   0   0   62.10    1.94 
 -13   0   0   64.01    2.00 
  13   0   0   64.68    2.37 
  14   0   0    4.89    0.55 
  14   0   0    5.33    0.59 
 -14   0   0    5.23    0.36 
  14   0   0    4.97    0.57 
 -14   0   0    4.39    0.37 
 -15   0   0  229.65    6.33 
  15   0   0  207.55    6.60 
  15   0   0  225.94    6.55 
 -15   0   0  238.12    6.39 
 -16   0   0   10.20    0.45 
  16   0   0    9.78    0.54 
 -16   0   0   11.00    0.49 
  16   0   0    9.09    0.57 
   0  -1   0    0.46    0.09 
   0   1   0    0.73    0.10 
  -1  -1   0  369.11    9.18 
   1  -1   0  313.99    8.99 
   1   1   0  284.00    8.91 
  -1   1   0  324.85    9.13 
   2  -1   0  158.14    4.55 
   2   1   0  139.73    4.56 
  -2   1   0  162.27    4.46 
   2   1   0  182.93    4.55 
   3  -1   0   63.46    1.96 
   3   1   0   57.51    1.98 
  -3   1   0   65.19    1.84 
   3   1   0   66.92    1.87 
   4  -1   0  132.58    3.80 
   4   1   0  133.01    3.66 
  -4   1   0  128.81    3.62 
   4   1   0  116.17    3.77 
   5  -1   0    0.72    0.20 
   5   1   0    0.46    0.12 
   5   1   0    0.32    0.17 
  -6  -1   0   53.61    1.59 
   6  -1   0   53.76    1.87 
   6  -1   0   51.41    1.64 
  -6   1   0   52.35    1.58 
   6   1   0   45.50    1.77 
   7  -1   0   13.38    0.61 
  -7  -1   0   12.09    0.54 
   7  -1   0   11.62    0.66 
   7  -1   0   12.93    0.78 
  -7   1   0   12.81    0.54 
  -8  -1   0   41.65    1.40 
   8  -1   0   40.85    1.58 
   8  -1   0   43.14    1.47 
   8  -1   0   42.77    1.79 
  -8   1   0   43.45    1.41 
   8   1   0   40.25    1.51 
  -9  -1   0   22.69    0.89 
   9  -1   0   21.25    1.27 
   9  -1   0   23.25    0.95 
   9  -1   0   22.55    1.08 
   9   1   0   21.91    1.00 
  -9   1   0   21.30    0.88 
 -10  -1   0    2.22    0.30 
  10  -1   0    2.39    0.44 
  10   1   0    1.53    0.32 
 -10   1   0    1.72    0.28 
  11  -1   0   31.91    1.52 
 -11  -1   0   34.47    1.20 
 -11  -1   0   36.21    1.21 
  11  -1   0   35.86    1.24 
  11  -1   0   28.03    1.80 
 -11  -1   0   35.29    1.32 
  11  -1   0   34.16    1.54 
 -11   1   0   34.11    1.17 
  11   1   0   33.15    1.50 
  11   1   0   35.88    1.49 
  11   1   0   38.04    1.50 
 -11   1   0   36.61    1.35 
  12  -1   0   19.21    1.00 
 -12  -1   0   20.07    0.93 
  12  -1   0   19.71    1.11 
 -12  -1   0   19.68    0.77 
 -12  -1   0   20.19    0.81 
  12  -1   0   20.79    1.13 
  12  -1   0   20.24    0.85 
 -12   1   0   20.09    0.83 
 -12   1   0   20.39    0.95 
  12   1   0   18.04    1.06 
 -12   1   0   19.37    0.78 
  12   1   0   19.73    1.05 
  12   1   0   19.70    1.06 
 -13  -1   0   37.54    1.47 
 -13  -1   0   37.35    1.31 
  13  -1   0   36.81    1.65 
  13  -1   0   38.13    1.51 
  13  -1   0   36.59    1.62 
 -13  -1   0   37.57    1.26 
  13   1   0   35.03    1.56 
  13   1   0   38.52    1.60 
  13   1   0   41.24    1.59 
 -13   1   0   39.65    1.34 
 -13   1   0   37.17    1.49 
 -13   1   0   38.48    1.29 
 -14  -1   0   38.98    1.30 
  14  -1   0   39.04    1.45 
  14  -1   0   34.82    1.58 
  14  -1   0   36.72    1.57 
 -14  -1   0   37.18    1.23 
 -14   1   0   39.63    1.31 
  14   1   0   34.57    1.50 
  14   1   0   35.32    1.51 
 -14   1   0   38.22    1.26 
  14   1   0   36.58    1.54 
 -15  -1   0   10.22    0.52 
 -15  -1   0   10.60    0.49 
  15  -1   0   10.86    0.62 
  15  -1   0   10.62    0.70 
 -15   1   0   10.98    0.53 
  15   1   0    9.21    0.66 
 -15   1   0   10.82    0.50 
  15   1   0   10.30    0.66 
  16  -1   0   21.34    0.90 
 -16  -1   0   22.14    0.79 
  16  -1   0   19.97    0.82 
 -16   1   0   19.83    0.73 
  16   1   0   19.06    0.84 
  16   1   0   19.25    0.87 
 -16   1   0   21.74    0.76 
   0  -2   0  221.50    6.26 
   0   2   0  218.28    6.23 
   1  -2   0   17.16    0.70 
  -1  -2   0   16.42    0.68 
  -1   2   0   16.26    0.65 
   1   2   0   15.56    0.70 
   2  -2   0  222.74    6.22 
  -2  -2   0  229.29    6.09 
   2   2   0  199.13    6.22 
  -2   2   0  215.92    6.09 
   3  -2   0  326.33    9.16 
   3   2   0  344.26    9.08 
   3   2   0  296.00    9.17 
  -3   2   0  328.51    9.00 
   4  -2   0   13.88    0.71 
   4   2   0   11.70    0.69 
  -4   2   0   13.83    0.57 
   4   2   0   13.70    0.53 
  -5  -2   0  178.51    4.91 
   5  -2   0  167.04    5.04 
   5  -2   0  182.00    5.28 
   5   2   0  182.92    5.05 
   5   2   0  161.42    5.23 
  -6  -2   0  105.66    2.99 
   6  -2   0  106.29    3.40 
   6  -2   0   96.82    3.11 
   6   2   0   95.77    3.30 
  -6   2   0  103.26    2.97 
  -6   2   0  104.62    2.97 
   7  -2   0   42.61    1.50 
   7  -2   0   38.12    1.49 
  -7  -2   0   41.50    1.36 
   7  -2   0   42.46    1.78 
  -7   2   0   39.14    1.33 
  -8  -2   0  126.69    3.76 
   8  -2   0  130.63    3.92 
   8  -2   0  122.55    3.95 
   8  -2   0  125.35    4.32 
   8   2   0  128.33    3.84 
  -8   2   0  131.83    3.76 
   9  -2   0   40.96    1.67 
   9  -2   0   40.97    1.99 
   9  -2   0   43.57    1.60 
  -9  -2   0   43.50    1.48 
   9   2   0   41.51    1.56 
  -9   2   0   42.05    1.47 
  10  -2   0   61.81    2.35 
 -10  -2   0   64.36    2.14 
  10  -2   0   66.01    2.26 
 -10   2   0   64.53    2.14 
  10   2   0   67.21    2.26 
  11  -2   0    0.53    0.34 
  11  -2   0    0.47    0.28 
 -11  -2   0    0.57    0.20 
 -11  -2   0    0.81    0.21 
  11  -2   0    0.30    0.24 
  11   2   0    1.51    0.39 
 -11   2   0    0.53    0.24 
  11   2   0    0.85    0.27 
 -11   2   0    0.81    0.21 
  11   2   0    0.60    0.36 
  11   2   0    0.61    0.29 
 -12  -2   0   20.54    0.89 
  12  -2   0   21.60    0.92 
 -12  -2   0   22.21    1.00 
  12  -2   0   21.05    1.15 
 -12  -2   0   21.77    0.86 
  12  -2   0   21.78    1.17 
 -12   2   0   23.63    0.87 
  12   2   0   22.26    1.12 
  12   2   0   22.43    1.10 
 -12   2   0   22.25    0.90 
 -12   2   0   22.83    0.91 
  12   2   0   21.12    1.12 
  12   2   0   23.55    0.94 
 -13  -2   0   15.67    0.84 
  13  -2   0   16.34    0.99 
  13  -2   0   15.78    0.96 
 -13  -2   0   17.72    0.77 
 -13  -2   0   15.91    0.70 
  13   2   0   15.77    0.92 
  13   2   0   16.61    0.92 
 -13   2   0   16.89    0.70 
 -13   2   0   17.21    0.75 
  13   2   0   15.69    0.95 
 -14  -2   0    1.79    0.24 
  14  -2   0    3.07    0.49 
 -14  -2   0    2.61    0.33 
  14  -2   0    3.27    0.47 
 -14   2   0    1.91    0.28 
  14   2   0    2.29    0.40 
 -14   2   0    1.73    0.23 
  14   2   0    2.53    0.40 
  15  -2   0   22.36    1.02 
 -15  -2   0   23.47    0.87 
 -15   2   0   22.96    0.84 
 -15   2   0   22.62    0.84 
  15   2   0   22.63    1.04 
  16  -2   0    6.13    0.42 
 -16  -2   0    5.82    0.35 
 -16   2   0    5.60    0.32 
  16   2   0    5.51    0.44 
   0  -3   0    0.42    0.17 
   0   3   0    0.39    0.16 
   1  -3   0  291.45    8.23 
  -1  -3   0  289.64    8.22 
   1   3   0  283.25    8.23 
  -1   3   0  281.63    8.14 
   2  -3   0  117.85    3.53 
  -2  -3   0  108.05    3.39 
  -2   3   0  111.90    3.38 
   2   3   0  108.88    3.50 
   3  -3   0  120.18    3.71 
   3  -3   0  124.10    3.94 
  -3  -3   0  134.16    3.71 
  -3   3   0  124.89    3.78 
   3   3   0  124.31    3.95 
  -3   3   0  127.48    3.69 
   4  -3   0  397.29   11.31 
   4  -3   0  414.58   11.60 
  -4  -3   0  403.72   11.16 
  -4   3   0  389.32   11.19 
  -4   3   0  426.36   11.36 
   4   3   0  395.59   11.58 
   5  -3   0    9.43    0.70 
  -5  -3   0    9.54    0.46 
   5  -3   0    8.90    0.55 
  -5   3   0    9.20    0.47 
   5   3   0   10.12    0.71 
   6  -3   0  224.98    6.79 
   6  -3   0  243.52    7.19 
   6  -3   0  232.88    6.75 
  -6  -3   0  241.33    6.62 
  -6   3   0  236.90    6.63 
   6   3   0  224.28    7.04 
   7  -3   0   32.20    1.29 
  -7  -3   0   31.53    1.16 
   7  -3   0   34.33    1.65 
   7  -3   0   30.93    1.32 
   7   3   0   30.81    1.49 
  -7   3   0   34.20    1.20 
   8  -3   0   77.67    2.60 
   8  -3   0   74.27    2.63 
   8  -3   0   80.10    3.11 
  -8  -3   0   78.88    2.46 
   9  -3   0  161.26    4.89 
  -9  -3   0  160.97    4.72 
   9  -3   0  155.33    4.91 
  10  -3   0   11.95    0.82 
 -10  -3   0   11.02    0.70 
  10  -3   0   11.74    0.78 
  10  -3   0   12.77    0.66 
 -10  -3   0   11.56    0.66 
 -10   3   0   15.20    0.99 
  10   3   0   11.74    0.82 
  10   3   0   11.61    0.76 
  11  -3   0  201.45    5.96 
  11  -3   0  197.97    5.94 
  11  -3   0  193.09    5.59 
 -11  -3   0  201.63    5.78 
 -11  -3   0  189.75    5.56 
  11  -3   0  178.28    5.84 
 -11  -3   0  190.29    5.59 
 -11   3   0  195.19    5.56 
  11   3   0  199.09    5.61 
  11   3   0  202.94    5.86 
 -11   3   0  193.96    5.58 
 -12  -3   0   25.00    0.97 
  12  -3   0   26.31    1.23 
  12  -3   0   26.01    1.24 
 -12  -3   0   24.79    1.00 
  12  -3   0   26.40    1.01 
 -12  -3   0   24.55    1.12 
  12   3   0   25.50    1.20 
 -12   3   0   26.65    1.01 
 -12   3   0   25.66    0.97 
  13  -3   0   57.88    2.11 
 -13  -3   0   57.00    1.87 
 -13  -3   0   58.55    1.91 
  13  -3   0   58.97    2.16 
 -13  -3   0   55.38    2.04 
  13   3   0   63.21    2.15 
 -13   3   0   58.73    1.89 
 -13   3   0   59.33    1.86 
  14  -3   0   56.05    2.03 
  14  -3   0   57.77    2.01 
 -14  -3   0   56.09    1.81 
 -14  -3   0   60.36    1.87 
  14   3   0   56.64    2.02 
 -14   3   0   55.56    1.78 
 -14   3   0   56.38    1.80 
  15  -3   0    3.09    0.35 
 -15  -3   0    3.88    0.30 
 -15  -3   0    3.96    0.36 
 -15   3   0    3.03    0.26 
  15   3   0    3.70    0.41 
   0  -4   0   30.01    1.33 
   0  -4   0   29.72    1.11 
   0   4   0   28.63    1.06 
   0   4   0   30.74    1.30 
  -1  -4   0   10.38    0.54 
   1  -4   0   10.28    0.54 
   1  -4   0    9.58    0.68 
  -1  -4   0    9.70    0.69 
   1   4   0    9.45    0.66 
  -1   4   0    9.19    0.49 
   1   4   0    9.22    0.49 
  -1   4   0    9.61    0.64 
  -2  -4   0   54.53    2.11 
   2  -4   0   59.95    1.95 
   2  -4   0   62.89    2.26 
  -2   4   0   60.16    2.12 
   2   4   0   59.34    2.21 
  -2   4   0   61.08    1.91 
   2   4   0   59.41    1.88 
  -3  -4   0  130.71    3.80 
   3  -4   0  130.29    3.89 
   3  -4   0  136.38    4.27 
   3   4   0  118.83    3.77 
  -3   4   0  130.21    4.07 
   3   4   0  137.43    4.26 
  -3   4   0  126.42    3.83 
  -4  -4   0    8.34    0.46 
   4  -4   0    8.03    0.71 
   4  -4   0    8.37    0.52 
  -4   4   0    7.88    0.62 
   4   4   0    7.92    0.68 
  -4   4   0    7.86    0.47 
   5  -4   0  121.01    4.09 
   5  -4   0  121.25    3.66 
  -5  -4   0  120.07    3.51 
   5  -4   0  113.07    3.55 
   5   4   0  114.44    3.98 
  -5   4   0  118.63    3.56 
   6  -4   0    0.97    0.27 
  -6  -4   0    0.41    0.17 
   6  -4   0    0.22    0.25 
   6  -4   0    0.42    0.22 
   6   4   0    0.41    0.26 
  -6   4   0    0.54    0.19 
   7  -4   0   31.39    1.31 
  -7  -4   0   29.91    1.15 
   7  -4   0   29.31    1.66 
   7  -4   0   28.81    1.21 
   7   4   0   28.37    1.52 
  -7   4   0   30.07    1.19 
   8  -4   0    1.67    0.34 
  -8  -4   0    1.31    0.27 
   8  -4   0    1.75    0.34 
   9  -4   0    1.85    0.41 
   9  -4   0    2.62    0.42 
  -9  -4   0    1.78    0.32 
  -9  -4   0    1.63    0.31 
  10  -4   0   60.95    2.14 
  10  -4   0   58.39    2.22 
 -10  -4   0   59.20    1.89 
 -10  -4   0   61.88    2.09 
  10  -4   0   56.37    1.88 
  10  -4   0   56.03    1.90 
  10  -4   0   56.78    2.10 
 -10  -4   0   58.60    1.92 
 -10   4   0   59.29    1.90 
 -10   4   0   57.69    1.87 
  10   4   0   58.55    2.10 
  11  -4   0   11.47    0.74 
 -11  -4   0   11.35    0.72 
  11  -4   0   11.67    0.63 
  11  -4   0   10.88    0.83 
 -11  -4   0   10.20    0.60 
 -11  -4   0   10.99    0.59 
  11  -4   0   11.66    0.75 
  11   4   0   11.04    0.76 
 -11   4   0   11.53    0.59 
 -11   4   0   10.82    0.59 
 -12  -4   0   30.38    1.15 
  12  -4   0   31.57    1.31 
 -12  -4   0   29.14    1.29 
 -12  -4   0   29.81    1.12 
  12  -4   0   30.71    1.32 
  12  -4   0   29.35    1.12 
 -12   4   0   30.65    1.13 
  12   4   0   32.12    1.33 
 -12   4   0   30.36    1.10 
  13  -4   0   20.42    0.99 
 -13  -4   0   19.45    0.82 
 -13  -4   0   21.22    0.87 
  13  -4   0   22.08    0.97 
  13  -4   0   20.69    0.81 
 -13   4   0   20.26    0.83 
  13   4   0   20.38    0.98 
 -13   4   0   19.54    0.79 
  14  -4   0   10.71    0.59 
 -14  -4   0   11.10    0.56 
 -14  -4   0   10.85    0.52 
 -14   4   0    9.71    0.51 
 -14   4   0   10.66    0.48 
  14   4   0   10.80    0.65 
 -15  -4   0    3.36    0.28 
  15  -4   0    3.38    0.30 
 -15  -4   0    3.47    0.29 
 -15   4   0    3.47    0.24 
  15   4   0    3.17    0.35 
   0  -5   0    0.31    0.19 
   0  -5   0    0.02    0.22 
   0   5   0    0.91    0.29 
   0   5   0    0.48    0.18 
   1  -5   0   46.06    1.63 
   1  -5   0   49.18    1.99 
  -1  -5   0   45.42    1.62 
   1   5   0   45.95    1.91 
  -1   5   0   42.29    1.57 
   1   5   0   45.30    1.58 
  -1   5   0   45.91    1.87 
  -2  -5   0   18.68    0.85 
   2  -5   0   18.28    0.84 
   2  -5   0   18.18    1.11 
   2   5   0   18.12    0.80 
   2   5   0   19.28    1.10 
  -2   5   0   17.82    0.82 
  -2   5   0   17.62    1.02 
  -3  -5   0   41.33    1.52 
   3  -5   0   41.78    1.54 
   3  -5   0   43.05    1.95 
  -3   5   0   41.10    1.78 
   3   5   0   41.53    1.47 
  -3   5   0   41.65    1.51 
   3   5   0   43.22    1.87 
  -4  -5   0   52.74    1.84 
   4  -5   0   54.91    1.89 
   4  -5   0   53.21    2.34 
  -4   5   0   54.05    1.86 
   4   5   0   52.12    2.22 
   5  -5   0    0.80    0.25 
   5  -5   0    0.78    0.39 
  -5  -5   0    0.76    0.40 
  -5  -5   0    0.85    0.26 
  -5   5   0    0.97    0.25 
   5   5   0    1.51    0.41 
   6  -5   0   73.60    3.14 
  -6  -5   0   77.43    2.40 
   6  -5   0   78.22    2.59 
  -6  -5   0   76.70    2.51 
   6   5   0   75.89    2.99 
  -6   5   0   75.18    2.53 
  -7  -5   0   13.35    0.76 
   7  -5   0   13.25    0.78 
   7  -5   0   13.39    0.74 
  -7  -5   0   13.43    0.68 
  -7   5   0   12.10    0.75 
   7   5   0   12.63    1.05 
  -8  -5   0   28.98    1.25 
  -8  -5   0   26.91    1.10 
   8  -5   0   31.45    1.25 
   8  -5   0   30.30    1.32 
   8  -5   0   28.32    1.05 
  -8  -5   0   29.06    1.14 
   8   5   0   30.68    1.34 
  -8   5   0   26.15    1.05 
  -8   5   0   24.95    1.55 
  -8   5   0   28.21    1.26 
  -9  -5   0   38.28    1.39 
   9  -5   0   36.78    1.50 
   9  -5   0   39.43    1.62 
  -9  -5   0   39.43    1.56 
   9  -5   0   36.06    1.32 
  -9  -5   0   37.58    1.37 
   9  -5   0   39.59    1.53 
  -9  -5   0   38.16    1.39 
   9  -5   0   38.19    1.32 
  -9  -5   0   39.70    1.43 
  -9   5   0   35.21    1.30 
   9   5   0   39.08    1.58 
   9   5   0   39.19    1.37 
  -9   5   0   38.28    1.35 
   9   5   0   39.56    1.40 
  -9   5   0   36.93    1.44 
 -10  -5   0    5.33    0.48 
 -10  -5   0    5.45    0.50 
  10  -5   0    5.95    0.54 
  10  -5   0    5.65    0.60 
 -10  -5   0    5.06    0.54 
  10  -5   0    5.20    0.57 
 -10  -5   0    5.63    0.49 
  10  -5   0    5.90    0.43 
  10   5   0    5.52    0.51 
 -10   5   0    5.62    0.42 
  10   5   0    6.76    0.66 
 -10   5   0    5.43    0.43 
 -11  -5   0   37.98    1.36 
 -11  -5   0   37.70    1.38 
  11  -5   0   38.47    1.30 
  11  -5   0   38.78    1.49 
 -11  -5   0   36.99    1.55 
  11  -5   0   35.87    1.57 
  11  -5   0   39.27    1.47 
 -11   5   0   37.09    1.28 
  11   5   0   38.82    1.52 
 -11   5   0   35.16    1.31 
 -12  -5   0   19.48    0.85 
  12  -5   0   18.84    0.89 
  12  -5   0   18.31    0.91 
  12  -5   0   19.52    0.77 
 -12  -5   0   20.52    0.84 
 -12   5   0   19.87    0.76 
 -12   5   0   19.64    0.80 
  12   5   0   19.28    0.95 
 -13  -5   0   30.49    1.13 
 -13  -5   0   32.26    1.16 
  13  -5   0   31.04    1.05 
  13  -5   0   32.87    1.20 
  13   5   0   32.73    1.25 
 -13   5   0   30.57    1.09 
 -13   5   0   31.98    1.06 
  14  -5   0   24.00    0.89 
 -14  -5   0   23.65    0.87 
  14  -5   0   23.75    0.79 
 -14  -5   0   25.79    0.90 
 -14   5   0   24.90    0.81 
  14   5   0   23.97    0.94 
 -14   5   0   23.39    0.83 
   0  -6   0  349.86    9.77 
   0   6   0  338.69   10.19 
   0   6   0  338.19    9.72 
  -1  -6   0   61.74    2.03 
  -1  -6   0   63.36    2.16 
   1  -6   0   62.38    2.15 
  -1   6   0   60.39    2.49 
  -1   6   0   62.45    2.14 
   1   6   0   64.59    2.14 
   1   6   0   65.25    2.57 
  -2  -6   0  241.97    6.92 
   2  -6   0  241.45    7.04 
   2  -6   0  235.35    7.60 
   2   6   0  241.69    6.99 
  -2   6   0  240.30    7.03 
  -2   6   0  245.78    7.48 
   2   6   0  245.85    7.55 
   3  -6   0  199.56    5.89 
  -3  -6   0  210.34    6.02 
   3  -6   0  210.51    6.13 
   3  -6   0  210.92    6.81 
   3   6   0  207.80    6.18 
  -3   6   0  204.63    6.12 
   3   6   0  209.26    6.64 
   4  -6   0   20.90    1.45 
   4  -6   0   21.91    1.02 
  -4  -6   0   21.50    0.93 
   4   6   0   20.86    1.31 
  -4   6   0   21.43    1.01 
  -5  -6   0  300.50    8.60 
   5  -6   0  304.55    8.74 
   5   6   0  301.01    9.30 
  -5   6   0  302.59    8.74 
   6  -6   0    2.15    0.47 
  -6  -6   0    2.16    0.36 
  -6  -6   0    1.47    0.42 
   6  -6   0    1.40    0.31 
   6   6   0    1.61    0.47 
  -6   6   0    1.65    0.34 
  -7  -6   0  310.52    8.93 
   7  -6   0  302.08    8.54 
   7  -6   0  316.18    8.69 
  -7  -6   0  316.50    8.74 
  -7  -6   0  297.45    8.69 
  -7  -6   0  307.06    8.66 
   7  -6   0  320.91    8.91 
   7   6   0  295.76    8.59 
  -7   6   0  305.81    8.88 
  -7   6   0  295.79    8.58 
  -7   6   0  297.50    8.66 
  -8  -6   0  217.46    6.56 
  -8  -6   0  242.76    6.62 
  -8  -6   0  232.97    6.54 
   8  -6   0  242.28    6.79 
   8  -6   0  226.95    6.56 
   8  -6   0  229.58    6.42 
  -8  -6   0  226.64    6.81 
  -8   6   0  216.16    6.46 
   8   6   0  224.40    6.47 
  -8   6   0  221.30    6.54 
  -8   6   0  220.49    6.75 
  -9  -6   0    5.77    0.50 
   9  -6   0    6.24    0.39 
   9  -6   0    5.62    0.55 
  -9  -6   0    5.59    0.49 
  -9  -6   0    5.70    0.67 
  -9  -6   0    5.41    0.49 
   9   6   0    4.86    0.44 
  -9   6   0    5.35    0.51 
  -9   6   0    5.59    0.42 
 -10  -6   0  202.25    5.74 
  10  -6   0  189.09    5.89 
  10  -6   0  202.98    5.60 
 -10  -6   0  196.29    5.75 
 -10  -6   0  204.72    5.68 
 -10  -6   0  188.45    5.96 
 -10   6   0  191.39    5.70 
  10   6   0  200.75    5.64 
 -10   6   0  198.88    5.65 
  11  -6   0   19.09    0.73 
 -11  -6   0   18.66    0.85 
 -11   6   0   18.96    0.73 
 -11   6   0   19.56    0.78 
  12  -6   0   91.50    2.65 
 -12  -6   0   89.20    2.77 
 -12   6   0   90.45    2.70 
 -12   6   0   92.56    2.64 
 -13  -6   0   82.84    2.46 
  13  -6   0   81.17    2.36 
 -13   6   0   82.11    2.41 
 -13   6   0   82.35    2.35 
   0  -7   0    0.12    0.18 
   0  -7   0    0.68    0.27 
   0   7   0    0.22    0.20 
   0   7   0    0.09    0.31 
   1  -7   0   89.41    2.95 
  -1  -7   0   89.23    2.78 
   1  -7   0   88.91    2.75 
  -1   7   0   92.48    2.96 
   1   7   0   88.84    3.43 
   1   7   0   89.95    2.92 
  -1   7   0   86.45    3.39 
   2  -7   0   10.54    0.59 
  -2  -7   0    9.20    0.59 
   2  -7   0   11.91    0.72 
   2   7   0    9.68    0.67 
  -2   7   0   10.51    0.68 
   2   7   0   11.27    1.52 
   3  -7   0   18.19    0.93 
  -3  -7   0   17.42    0.82 
  -3  -7   0   17.53    0.83 
   3  -7   0   17.80    0.89 
   3  -7   0   17.45    0.81 
  -3  -7   0   15.07    0.99 
   3  -7   0   17.31    0.78 
   3   7   0   17.71    0.81 
   3   7   0   17.72    0.77 
  -3   7   0   16.07    0.79 
  -3   7   0   17.03    0.81 
  -3   7   0   18.61    0.94 
   4  -7   0    8.86    0.54 
  -4  -7   0   10.67    0.65 
  -4  -7   0   10.98    0.72 
   4  -7   0   10.00    0.68 
  -4  -7   0   11.41    0.63 
  -4  -7   0   12.60    0.72 
   4  -7   0   10.56    0.62 
   4   7   0   10.31    0.60 
  -4   7   0   10.34    0.70 
  -4   7   0   10.27    0.64 
   4   7   0   10.33    0.57 
  -4   7   0    9.71    0.60 
  -5  -7   0    0.05    0.20 
   5  -7   0    0.23    0.17 
   5  -7   0    0.25    0.22 
   5  -7   0    0.82    0.27 
   5  -7   0    0.46    0.23 
  -5  -7   0   -0.02    0.25 
  -5  -7   0    0.21    0.21 
   5   7   0    0.20    0.18 
   5   7   0    0.31    0.25 
  -5   7   0    0.25    0.22 
  -5   7   0    0.29    0.19 
  -5   7   0    0.20    0.27 
  -5   7   0    0.09    0.20 
   6  -7   0   63.83    2.26 
   6  -7   0   62.24    1.96 
  -6  -7   0   61.29    2.11 
   6  -7   0   61.44    2.06 
  -6  -7   0   62.85    2.13 
  -6  -7   0   62.75    2.07 
   6   7   0   64.55    2.02 
  -6   7   0   63.70    2.08 
  -6   7   0   63.36    2.00 
  -6   7   0   63.95    2.27 
   7  -7   0   41.79    1.66 
  -7  -7   0   41.80    1.55 
  -7  -7   0   41.75    1.55 
   7  -7   0   42.01    1.50 
  -7  -7   0   41.11    1.49 
   7  -7   0   42.11    1.40 
   7   7   0   43.94    1.46 
  -7   7   0   45.62    1.46 
  -7   7   0   41.73    1.68 
  -7   7   0   43.68    1.52 
  -8  -7   0   43.41    1.51 
  -8  -7   0   44.28    1.57 
   8  -7   0   41.68    1.67 
   8  -7   0   42.62    1.41 
  -8  -7   0   43.18    1.58 
   8  -7   0   43.38    1.52 
  -8   7   0   44.80    1.54 
  -8   7   0   42.42    1.71 
   8   7   0   45.49    1.49 
  -8   7   0   45.57    1.47 
  -9  -7   0   56.92    1.90 
   9  -7   0   50.03    1.99 
   9  -7   0   55.82    1.74 
  -9  -7   0   55.07    1.81 
   9  -7   0   57.48    1.84 
  -9  -7   0   56.99    1.88 
  -9   7   0   57.13    1.85 
  -9   7   0   56.43    1.79 
   9   7   0   58.59    1.80 
  10  -7   0    3.27    0.26 
 -10  -7   0    3.63    0.33 
 -10  -7   0    3.36    0.36 
 -10  -7   0    3.46    0.35 
 -10   7   0    3.81    0.30 
  10   7   0    3.44    0.31 
 -10   7   0    3.11    0.34 
  11  -7   0   16.52    0.61 
 -11  -7   0   16.65    0.65 
 -11  -7   0   15.97    0.70 
  11   7   0   16.62    0.65 
 -11   7   0   17.47    0.65 
 -12  -7   0   11.66    0.51 
  12  -7   0   11.53    0.44 
 -12   7   0   12.23    0.48 
   0  -8   0  121.14    3.67 
   0  -8   0  121.56    3.62 
   0  -8   0  121.31    3.57 
   0   8   0  117.69    3.60 
   0   8   0  124.29    3.83 
   0   8   0  118.09    3.60 
   0   8   0  120.40    3.56 
   1  -8   0   12.78    0.80 
  -1  -8   0   13.60    0.73 
  -1  -8   0   13.61    0.67 
   1  -8   0   13.02    0.66 
   1  -8   0   13.43    0.65 
  -1  -8   0   13.75    0.69 
   1  -8   0   13.61    0.71 
   1   8   0   13.43    0.69 
  -1   8   0   14.15    0.81 
  -1   8   0   13.34    0.68 
   1   8   0   14.53    0.81 
   1   8   0   14.32    0.69 
  -1   8   0   13.55    0.69 
  -2  -8   0  103.74    3.19 
  -2  -8   0  101.42    3.20 
   2  -8   0  105.50    3.15 
   2  -8   0  105.19    3.20 
   2  -8   0  108.12    3.15 
   2  -8   0  107.25    3.39 
   2  -8   0  100.13    3.09 
  -2  -8   0   99.67    3.12 
  -2   8   0  106.81    3.16 
   2   8   0  103.97    3.12 
  -2   8   0  103.15    3.36 
  -2   8   0  104.67    3.16 
   2   8   0  102.36    3.16 
   3  -8   0  108.51    3.21 
   3  -8   0  110.83    3.52 
   3  -8   0  109.56    3.34 
   3  -8   0  107.92    3.42 
  -3  -8   0  109.00    3.28 
  -3  -8   0  110.03    3.35 
  -3  -8   0  107.78    3.34 
   3   8   0  110.56    3.26 
  -3   8   0  110.03    3.51 
  -3   8   0  107.70    3.30 
   3   8   0  108.07    3.30 
  -3   8   0  111.13    3.30 
  -4  -8   0   25.04    1.07 
  -4  -8   0   27.19    1.04 
   4  -8   0   27.34    1.22 
  -4  -8   0   26.70    1.08 
   4  -8   0   26.95    1.07 
   4  -8   0   25.78    0.96 
  -4   8   0   26.38    1.20 
  -4   8   0   26.84    1.05 
   4   8   0   26.47    1.04 
  -4   8   0   27.38    1.06 
   4   8   0   27.04    1.02 
  -5  -8   0  113.82    3.41 
  -5  -8   0  116.44    3.48 
  -5  -8   0  114.38    3.43 
   5  -8   0  112.76    3.44 
   5  -8   0  113.28    3.32 
   5  -8   0  109.44    3.62 
   5   8   0  117.37    3.40 
   5   8   0  115.09    3.40 
  -5   8   0  115.88    3.41 
  -5   8   0  115.21    3.44 
  -5   8   0  110.46    3.62 
   6  -8   0   17.86    0.77 
   6  -8   0   17.27    0.69 
   6  -8   0   17.44    0.90 
  -6  -8   0   17.55    0.80 
  -6  -8   0   16.50    0.75 
  -6  -8   0   17.14    0.80 
  -6   8   0   17.56    0.72 
   6   8   0   17.44    0.74 
  -6   8   0   16.99    0.76 
  -6   8   0   15.65    0.88 
  -7  -8   0   44.43    1.54 
   7  -8   0   45.32    1.52 
  -7  -8   0   44.06    1.55 
   7  -8   0   43.29    1.42 
  -7  -8   0   46.21    1.51 
  -7   8   0   46.03    1.46 
   7   8   0   44.18    1.48 
  -7   8   0   46.50    1.53 
  -8  -8   0   57.57    1.81 
   8  -8   0   54.17    1.69 
  -8  -8   0   55.13    1.76 
  -8  -8   0   54.72    1.80 
   8  -8   0   53.34    1.76 
  -8   8   0   56.71    1.79 
  -8   8   0   56.22    1.72 
   8   8   0   54.84    1.74 
   9  -8   0    1.24    0.22 
  -9  -8   0    1.18    0.20 
  -9  -8   0    0.81    0.19 
  -9  -8   0    1.25    0.19 
   9  -8   0    1.45    0.17 
   9   8   0    0.99    0.17 
  -9   8   0    1.35    0.22 
  -9   8   0    1.21    0.18 
  10  -8   0   58.86    1.76 
 -10  -8   0   60.38    1.84 
 -10  -8   0   58.87    1.78 
 -10   8   0   59.90    1.79 
  10   8   0   60.93    1.80 
 -10   8   0   61.58    1.82 
  11  -8   0    8.69    0.33 
 -11  -8   0    8.53    0.38 
 -11   8   0    8.44    0.35 
   0  -9   0    0.22    0.17 
   0  -9   0    0.45    0.19 
   0  -9   0    0.17    0.18 
   0   9   0    0.45    0.24 
   0   9   0    0.52    0.17 
   0   9   0    0.43    0.21 
   1  -9   0  211.90    6.03 
   1  -9   0  209.98    5.98 
  -1  -9   0  209.31    6.07 
   1  -9   0  210.30    6.08 
  -1  -9   0  212.48    6.00 
  -1  -9   0  208.09    6.04 
  -1   9   0  215.26    6.03 
   1   9   0  209.01    6.03 
  -1   9   0  201.81    6.21 
  -1   9   0  217.34    6.04 
   1   9   0  220.36    5.99 
   2  -9   0   24.81    0.96 
  -2  -9   0   24.75    0.99 
   2  -9   0   27.24    1.02 
  -2  -9   0   24.73    0.98 
   2  -9   0   26.64    0.94 
  -2  -9   0   26.08    0.95 
  -2   9   0   24.42    1.12 
  -2   9   0   25.16    0.98 
   2   9   0   25.44    0.98 
   2   9   0   25.80    0.95 
  -2   9   0   26.03    0.98 
  -3  -9   0  107.49    3.23 
   3  -9   0  106.20    3.11 
  -3  -9   0  106.90    3.18 
  -3  -9   0  106.03    3.23 
   3  -9   0  107.52    3.24 
  -3   9   0  107.00    3.21 
   3   9   0  107.41    3.20 
  -3   9   0  109.59    3.21 
   3   9   0  110.37    3.18 
  -4  -9   0  127.30    3.86 
  -4  -9   0  131.48    3.84 
  -4  -9   0  129.15    3.81 
   4  -9   0  129.85    3.74 
   4  -9   0  132.51    3.87 
  -4   9   0  133.74    3.83 
   4   9   0  131.93    3.82 
  -4   9   0  131.52    3.84 
   4   9   0  131.90    3.81 
   5  -9   0    0.60    0.14 
  -5  -9   0    0.61    0.18 
   5  -9   0    0.29    0.15 
  -5  -9   0    0.56    0.16 
  -5   9   0    0.40    0.16 
  -5   9   0    0.48    0.19 
   5   9   0    0.51    0.15 
   5   9   0    0.44    0.17 
  -6  -9   0  113.34    3.30 
   6  -9   0  113.49    3.24 
   6  -9   0  113.20    3.33 
  -6  -9   0  111.82    3.35 
  -6  -9   0  111.16    3.36 
   6   9   0  115.07    3.30 
  -6   9   0  116.07    3.34 
   7  -9   0   56.24    1.67 
   7  -9   0   57.85    1.74 
  -7  -9   0   55.98    1.72 
  -7  -9   0   54.04    1.75 
  -7  -9   0   56.49    1.72 
  -7   9   0   56.03    1.74 
   7   9   0   56.36    1.72 
   8  -9   0   66.08    1.88 
  -8  -9   0   65.10    1.92 
   8  -9   0   64.00    1.92 
  -8  -9   0   63.81    1.92 
  -8   9   0   63.13    1.88 
  -8   9   0   66.41    1.95 
   8   9   0   64.31    1.92 
   9  -9   0  108.75    3.13 
  -9  -9   0  113.20    3.15 
  -9   9   0  114.23    3.18 
   9   9   0  111.34    3.16 
   0 -10   0    0.70    0.18 
   0 -10   0    0.61    0.16 
   0 -10   0    0.59    0.16 
   0  10   0    0.86    0.16 
   1 -10   0    1.15    0.25 
   1 -10   0    0.99    0.17 
  -1 -10   0    0.83    0.17 
  -1 -10   0    0.73    0.18 
   1 -10   0    1.00    0.18 
  -1 -10   0    0.73    0.16 
  -1  10   0    0.92    0.18 
   1  10   0    0.78    0.16 
  -1  10   0    0.78    0.17 
  -2 -10   0    4.84    0.32 
   2 -10   0    4.04    0.31 
  -2 -10   0    3.84    0.31 
  -2 -10   0    4.15    0.28 
  -2  10   0    4.45    0.31 
   2  10   0    3.83    0.29 
   2  10   0    4.63    0.31 
  -2  10   0    4.50    0.30 
  -3 -10   0    8.75    0.41 
  -3 -10   0    8.99    0.44 
   3 -10   0    8.83    0.44 
  -3 -10   0    8.64    0.43 
  -3  10   0    9.71    0.43 
  -3  10   0    8.43    0.42 
   3  10   0    8.93    0.43 
   3  10   0    9.07    0.42 
  -4 -10   0   10.82    0.46 
   4 -10   0   11.76    0.50 
  -4 -10   0   10.76    0.49 
   4  10   0   11.00    0.46 
  -4  10   0   11.39    0.48 
  -4  10   0   10.92    0.47 
   4  10   0   11.10    0.46 
  -5 -10   0   10.94    0.44 
   5 -10   0   10.44    0.45 
  -5  10   0   10.76    0.45 
   5  10   0   10.45    0.43 
   5  10   0   10.80    0.43 
   6 -10   0    1.37    0.15 
  -6 -10   0    1.39    0.14 
   6  10   0    1.25    0.14 
  -6  10   0    1.59    0.17 
  16   0  -1    0.27    0.18 
 -16   0   1    0.17    0.14 
  16   0  -1    0.11    0.19 
 -16   0   1    0.06    0.12 
 -15   0   1    0.01    0.13 
  15   0  -1    0.21    0.24 
  15   0  -1    0.26    0.22 
 -15   0   1    0.46    0.15 
  14   0  -1    0.02    0.24 
 -14   0   1    1.00    0.22 
  14   0  -1    0.42    0.28 
  14   0  -1    0.41    0.30 
 -14   0   1    0.77    0.17 
 -13   0   1   -0.02    0.19 
  13   0  -1    0.19    0.28 
 -13   0   1    0.26    0.15 
  13   0  -1   -0.06    0.24 
 -13   0   1    0.00    0.15 
  13   0  -1    0.03    0.27 
  12   0  -1    0.29    0.32 
  12   0  -1    0.44    0.29 
 -12   0   1    0.15    0.15 
 -12   0   1    0.83    0.23 
  12   0  -1    0.14    0.30 
 -12   0   1    0.65    0.19 
  11   0  -1    0.02    0.19 
 -11   0   1    0.26    0.16 
  10   0  -1    0.05    0.18 
 -10   0   1    0.18    0.14 
  -9   0   1    0.19    0.13 
   9   0  -1    0.13    0.20 
  -8   0   1    0.54    0.14 
   8   0  -1    0.42    0.22 
   8   0  -1    0.35    0.21 
  -7   0   1    1.04    0.17 
   7   0  -1    0.50    0.20 
   6   0  -1    0.56    0.20 
   6   0  -1    0.73    0.19 
  -6   0   1    1.21    0.16 
   5   0  -1    0.24    0.13 
   5   0  -1    0.11    0.10 
   4   0  -1    0.42    0.11 
   4   0  -1    0.49    0.13 
   3   0  -1    0.40    0.10 
  -3   0   1    0.65    0.12 
   3   0  -1    0.40    0.10 
  -2   0   1    0.54    0.09 
   1   0  -1    0.51    0.06 
  -1   0   1    0.42    0.06 
   0   0   1    0.74    0.06 
   1   0   1    0.00    0.02 
   2   0   1    1.66    0.13 
   3   0   1    0.76    0.12 
   3   0   1    0.53    0.11 
   4   0   1    0.55    0.13 
   5   0   1    0.29    0.13 
   6   0   1    0.11    0.13 
   6   0   1    0.29    0.14 
   7   0   1    0.19    0.16 
   7   0   1    0.14    0.16 
   7   0   1    0.15    0.14 
  -8   0  -1    1.01    0.19 
   8   0   1    0.94    0.21 
   8   0   1    0.35    0.21 
   9   0   1    0.69    0.25 
  10   0   1    0.05    0.23 
 -10   0  -1    0.15    0.13 
 -11   0  -1    1.22    0.23 
  11   0   1    0.16    0.32 
 -11   0  -1    0.31    0.19 
  11   0   1    0.47    0.20 
  12   0   1    0.05    0.24 
  12   0   1    0.04    0.16 
 -12   0  -1    0.29    0.16 
 -12   0  -1   -0.01    0.15 
  12   0   1    0.17    0.33 
 -12   0  -1    0.08    0.15 
  12   0   1    0.03    0.28 
 -13   0  -1    1.41    0.25 
  13   0   1    0.09    0.27 
  13   0   1    0.99    0.34 
 -13   0  -1    0.19    0.14 
 -13   0  -1    0.72    0.26 
  13   0   1    0.96    0.34 
  14   0   1    0.17    0.25 
 -14   0  -1    0.18    0.15 
  14   0   1    0.12    0.23 
  14   0   1    0.20    0.25 
 -14   0  -1    0.00    0.14 
 -15   0  -1    0.09    0.14 
 -15   0  -1    0.39    0.15 
  15   0   1    0.52    0.23 
  15   0   1    0.26    0.23 
 -16   0  -1    0.14    0.13 
 -16   0  -1    0.10    0.13 
  16   0   1    0.30    0.18 
  16   0   1    0.13    0.18 
  16  -1  -1   88.12    2.69 
 -16  -1   1   89.81    2.59 
  16  -1  -1   88.40    2.81 
 -16  -1   1   96.59    2.68 
  16   1  -1   86.17    2.71 
 -16   1   1   91.28    2.62 
  16   1  -1   84.40    2.78 
 -16   1   1   91.87    2.64 
  15  -1  -1   33.09    1.41 
 -15  -1   1   36.06    1.22 
  15  -1  -1   35.28    1.32 
 -15  -1   1   34.77    1.16 
  15   1  -1   34.87    1.35 
 -15   1   1   35.66    1.18 
 -15   1   1   36.32    1.21 
  15   1  -1   32.99    1.39 
  14  -1  -1   70.72    2.49 
  14  -1  -1   64.00    2.48 
 -14  -1   1   71.05    2.12 
 -14  -1   1   69.90    2.17 
  14  -1  -1   71.45    2.34 
  14   1  -1   71.20    2.41 
 -14   1   1   72.22    2.18 
 -14   1   1   71.19    2.14 
  14   1  -1   63.38    2.39 
  14   1  -1   66.99    2.41 
 -13  -1   1   81.10    2.68 
 -13  -1   1   81.40    2.49 
  13  -1  -1   80.57    2.89 
  13  -1  -1   82.44    2.71 
  13  -1  -1   76.08    2.81 
 -13  -1   1   81.34    2.44 
  13   1  -1   79.26    2.77 
  13   1  -1   82.55    2.79 
 -13   1   1   80.48    2.45 
  13   1  -1   82.31    2.76 
 -13   1   1   83.61    2.51 
  12  -1  -1    1.81    0.40 
  12  -1  -1    1.64    0.40 
 -12  -1   1    2.05    0.27 
 -12  -1   1    1.48    0.24 
 -12  -1   1    1.59    0.29 
  12  -1  -1    2.17    0.46 
  12   1  -1    2.37    0.43 
  12   1  -1    1.62    0.41 
 -12   1   1    1.81    0.32 
 -12   1   1    1.27    0.26 
  12   1  -1    2.26    0.47 
 -12   1   1    1.74    0.23 
 -11  -1   1   91.88    2.77 
  11  -1  -1   82.34    3.14 
  11  -1  -1   94.22    3.18 
 -11  -1   1   98.12    2.93 
 -11   1   1   93.64    2.90 
 -11   1   1   93.59    2.74 
  11   1  -1   92.13    3.04 
  11   1  -1   88.75    3.05 
  10  -1  -1   37.36    1.57 
 -10  -1   1   35.62    1.32 
 -10   1   1   37.40    1.34 
  10   1  -1   35.79    1.45 
  -9  -1   1   71.09    2.19 
   9  -1  -1   68.14    2.41 
   9  -1  -1   65.75    2.62 
   9   1  -1   70.45    2.32 
  -9   1   1   70.27    2.19 
   8  -1  -1  554.53   15.31 
  -8  -1   1  534.55   14.84 
   8  -1  -1  544.06   14.88 
   8  -1  -1  509.14   15.04 
  -8   1   1  548.38   14.83 
   8   1  -1  534.26   14.95 
   7  -1  -1    8.47    0.60 
   7  -1  -1    9.14    0.49 
   7  -1  -1    8.99    0.64 
  -7  -1   1    9.24    0.44 
  -7   1   1    8.72    0.42 
  -6  -1   1  481.21   12.84 
   6  -1  -1  481.03   13.15 
   6   1  -1  471.91   13.01 
   6   1  -1  438.15   13.15 
  -6   1   1  461.13   12.81 
   5  -1  -1  117.26    3.49 
  -5   1   1  112.72    3.36 
   5   1  -1  112.20    3.53 
   5   1  -1  116.37    3.39 
   4  -1  -1   90.65    2.74 
   4   1  -1   82.34    2.76 
  -4   1   1   87.99    2.64 
   4   1  -1   98.59    2.69 
   3  -1  -1  165.62    4.83 
   3   1  -1  160.06    4.88 
  -3   1   1  168.40    4.75 
   3   1  -1  182.88    4.78 
  -2  -1   1   29.86    0.90 
   2  -1  -1   25.95    0.89 
  -2   1   1   26.99    0.86 
   2   1  -1   24.41    0.94 
  -1  -1   1  476.86   12.70 
   1  -1  -1  425.29   12.19 
  -1   1   1  419.60   12.07 
   1   1  -1  428.55   12.33 
   0  -1   1  419.75   12.71 
   0  -1  -1  458.71   12.33 
   0   1   1  449.32   12.39 
   0   1  -1  424.18   12.10 
  -1  -1  -1  340.22    8.18 
   1  -1   1  301.59    8.23 
  -1   1  -1  262.83    8.25 
   1   1   1  277.15    8.15 
   2  -1   1  185.94    5.24 
   2   1   1  169.94    5.18 
  -2   1  -1  191.98    5.06 
   2   1   1  189.18    5.07 
   3  -1   1   52.07    1.69 
   3   1   1   51.44    1.52 
   3   1   1   45.28    1.63 
  -3   1  -1   59.42    1.56 
   4  -1   1  693.26   18.45 
   4  -1   1  666.48   18.71 
   4   1   1  691.20   18.70 
   4   1   1  609.74   18.51 
   5  -1   1   67.74    2.21 
  -5  -1  -1   67.92    1.99 
   5   1   1   65.22    2.02 
   5   1   1   61.32    2.08 
  -6  -1  -1   74.06    2.16 
   6  -1   1   71.81    2.23 
   6  -1   1   74.06    2.48 
  -6   1  -1   70.88    2.15 
   6   1   1   70.07    2.29 
   7  -1   1  561.92   16.34 
   7  -1   1  588.82   16.24 
  -7  -1  -1  592.37   16.16 
   7  -1   1  586.30   16.61 
   7   1   1  575.72   16.27 
  -7   1  -1  591.21   16.16 
   7   1   1  616.55   16.16 
   8  -1   1    6.33    0.45 
   8  -1   1    6.80    0.55 
  -8  -1  -1    6.94    0.41 
   8  -1   1    6.89    0.65 
  -8   1  -1    6.50    0.40 
   8   1   1    6.75    0.51 
   9  -1   1  428.11   11.88 
   9  -1   1  412.19   12.05 
  -9  -1  -1  424.21   11.81 
  -9   1  -1  424.97   11.82 
   9   1   1  428.25   11.98 
 -10  -1  -1  136.84    4.16 
  10  -1   1  136.80    4.41 
  10  -1   1  144.41    4.24 
  10   1   1  138.69    4.33 
 -10   1  -1  141.76    4.18 
  11  -1   1   60.57    2.31 
 -11  -1  -1   61.18    1.95 
 -11  -1  -1   63.04    2.11 
  11  -1   1   59.80    2.16 
  11  -1   1   64.88    2.00 
  11  -1   1   62.45    2.34 
 -11  -1  -1   62.66    1.92 
  11   1   1   65.47    2.29 
  11   1   1   59.97    2.25 
 -11   1  -1   61.94    1.94 
  11   1   1   63.95    1.99 
  11   1   1   64.68    1.98 
 -11   1  -1   65.79    2.14 
  11   1   1   57.98    2.22 
  12  -1   1  108.93    3.74 
 -12  -1  -1  116.15    3.56 
  12  -1   1  111.52    3.59 
  12  -1   1  114.00    3.81 
 -12  -1  -1  111.48    3.37 
 -12  -1  -1  113.51    3.33 
  12  -1   1  119.34    3.43 
  12   1   1  117.96    3.75 
 -12   1  -1  117.27    3.41 
 -12   1  -1  114.60    3.57 
  12   1   1  107.45    3.67 
  12   1   1  114.76    3.70 
 -12   1  -1  116.85    3.36 
  12   1   1  114.97    3.41 
 -13  -1  -1    3.60    0.33 
  13  -1   1    4.21    0.59 
  13  -1   1    3.87    0.55 
 -13  -1  -1    3.61    0.33 
 -13  -1  -1    2.91    0.39 
  13  -1   1    4.16    0.51 
  13   1   1    3.83    0.52 
  13   1   1    3.36    0.51 
  13   1   1    4.49    0.44 
 -13   1  -1    3.87    0.34 
  13   1   1    3.92    0.52 
 -13   1  -1    3.97    0.37 
 -13   1  -1    3.77    0.46 
  14  -1   1   68.72    2.48 
  14  -1   1   73.77    2.34 
  14  -1   1   65.48    2.50 
 -14  -1  -1   72.34    2.13 
 -14  -1  -1   71.61    2.19 
  14   1   1   68.26    2.48 
 -14   1  -1   73.05    2.21 
 -14   1  -1   73.51    2.16 
  14   1   1   66.63    2.42 
  14   1   1   67.40    2.41 
  15  -1   1  127.67    3.68 
 -15  -1  -1  124.46    3.53 
  15  -1   1  111.56    3.82 
 -15  -1  -1  128.24    3.61 
  15   1   1  113.73    3.77 
  15   1   1  123.71    3.78 
 -15   1  -1  125.35    3.56 
 -15   1  -1  129.94    3.61 
  16  -1   1   10.08    0.57 
 -16  -1  -1   10.78    0.49 
 -16   1  -1    9.99    0.45 
  16   1   1    9.44    0.56 
 -16   1  -1   11.48    0.48 
  16   1   1    9.94    0.56 
  16  -2  -1   25.14    1.03 
 -16  -2   1   26.58    0.92 
  16   2  -1   27.29    1.05 
 -16   2   1   24.97    0.88 
 -15  -2   1   38.82    1.33 
  15  -2  -1   40.10    1.53 
 -15   2   1   40.66    1.31 
  15   2  -1   39.99    1.53 
 -14  -2   1  126.45    3.76 
  14  -2  -1  131.25    4.08 
  14  -2  -1  119.04    4.07 
  14  -2  -1  130.66    3.86 
 -14  -2   1  127.31    3.70 
 -14   2   1  129.68    3.74 
 -14   2   1  130.72    3.76 
  14   2  -1  130.43    4.02 
 -13  -2   1    1.69    0.30 
 -13  -2   1    1.80    0.26 
  13  -2  -1    1.37    0.36 
 -13  -2   1    1.40    0.30 
 -13  -2   1    1.53    0.25 
  13  -2  -1    1.09    0.33 
  13  -2  -1    1.90    0.35 
  13   2  -1    1.81    0.42 
 -13   2   1    1.48    0.23 
 -13   2   1    1.87    0.29 
 -13   2   1    2.04    0.30 
  13   2  -1    2.17    0.41 
 -12  -2   1  149.99    4.25 
  12  -2  -1  138.57    4.65 
  12  -2  -1  142.77    4.45 
 -12  -2   1  144.75    4.30 
 -12  -2   1  149.59    4.50 
  12  -2  -1  146.69    4.73 
 -12  -2   1  146.16    4.33 
 -12   2   1  148.94    4.32 
 -12   2   1  154.68    4.30 
  12   2  -1  153.11    4.57 
 -12   2   1  150.76    4.28 
  12   2  -1  149.91    4.59 
  11  -2  -1   45.61    1.53 
  11  -2  -1   42.16    1.64 
 -11  -2   1   45.56    1.62 
 -11  -2   1   44.49    1.45 
 -11  -2   1   42.39    1.46 
  11  -2  -1   42.82    1.81 
  11  -2  -1   44.82    1.85 
 -11  -2   1   43.14    1.49 
 -11   2   1   46.16    1.48 
 -11   2   1   43.07    1.45 
  11   2  -1   45.41    1.53 
  11   2  -1   44.63    1.72 
  11   2  -1   46.77    1.72 
  10  -2  -1   88.66    3.13 
  10  -2  -1   97.76    3.08 
 -10  -2   1   92.20    2.90 
  10   2  -1   91.82    2.98 
   9  -2  -1  188.41    5.95 
  -9  -2   1  204.50    5.76 
   9  -2  -1  204.88    5.88 
   9  -2  -1  193.85    6.39 
   9   2  -1  203.23    5.82 
  -8  -2   1    1.38    0.22 
   8  -2  -1    1.70    0.31 
   8  -2  -1    2.00    0.43 
   8  -2  -1    1.93    0.37 
   8   2  -1    1.93    0.32 
  -8   2   1    1.50    0.23 
   7  -2  -1  277.95    7.90 
   7  -2  -1  245.56    7.56 
  -7  -2   1  275.68    7.40 
   7  -2  -1  261.21    7.53 
  -7   2   1  269.93    7.36 
   7   2  -1  247.46    7.79 
   6  -2  -1   57.40    1.90 
   6  -2  -1   56.09    2.08 
  -6  -2   1   56.43    1.76 
   6   2  -1   55.51    2.10 
  -6   2   1   57.86    1.76 
  -6   2   1   58.77    1.78 
   5  -2  -1  202.04    5.88 
   5  -2  -1  185.56    5.68 
  -5  -2   1  198.54    5.56 
   5   2  -1  204.44    5.67 
   5   2  -1  191.73    5.91 
  -5   2   1  205.68    5.69 
   4  -2  -1  425.84   12.18 
   4   2  -1  468.13   12.40 
  -4   2   1  450.82   12.05 
   4   2  -1  392.61   12.22 
  -3  -2   1   33.69    1.12 
   3  -2  -1   33.56    1.20 
   3   2  -1   29.64    1.24 
  -3   2   1   32.10    1.11 
  -2  -2   1  215.57    6.13 
   2  -2  -1  219.02    6.15 
   2   2  -1  212.15    6.23 
  -2   2   1  217.88    6.10 
  -1  -2   1  117.87    3.55 
   1  -2  -1  119.78    3.48 
   1   2  -1  119.15    3.55 
  -1   2   1  119.39    3.46 
   0  -2  -1  166.80    4.54 
   0  -2   1  161.39    4.67 
   0   2  -1  144.50    4.56 
   0   2   1  162.08    4.57 
  -1  -2  -1   71.28    2.20 
   1  -2   1   76.33    2.34 
   1   2   1   73.53    2.28 
  -1   2  -1   71.55    2.21 
  -2  -2  -1  121.83    3.19 
   2  -2   1  115.02    3.45 
  -2   2  -1  108.86    3.26 
   2   2   1  107.12    3.39 
   3  -2   1  283.95    8.19 
  -3   2  -1  292.12    7.95 
   3   2   1  265.73    8.13 
   3   2   1  303.13    7.91 
   4  -2   1   20.58    0.94 
  -4   2  -1   19.82    0.70 
   4   2   1   17.51    0.86 
   4   2   1   19.17    0.70 
   5  -2   1  200.25    6.02 
  -5  -2  -1  212.65    5.63 
   5  -2   1  197.85    5.76 
   5   2   1  190.82    5.90 
   6  -2   1  132.57    4.18 
   6  -2   1  130.87    3.73 
   6  -2   1  126.26    3.85 
  -6  -2  -1  130.67    3.72 
  -6   2  -1  130.11    3.72 
   6   2   1  121.81    3.98 
   7  -2   1   21.14    0.98 
   7  -2   1   22.40    1.21 
  -7  -2  -1   23.22    0.85 
   7  -2   1   22.00    0.96 
   7   2   1   21.20    0.92 
  -7   2  -1   22.41    0.85 
   8  -2   1  160.05    5.32 
   8  -2   1  163.87    4.87 
  -8  -2  -1  164.79    4.71 
   8  -2   1  157.51    4.90 
   8   2   1  162.40    4.81 
  -8   2  -1  164.52    4.71 
   9  -2   1   15.56    1.20 
   9  -2   1   14.76    0.87 
   9  -2   1   16.39    0.86 
  -9  -2  -1   16.77    0.75 
   9   2   1   16.13    0.84 
  -9   2  -1   18.18    0.78 
  10  -2   1   94.81    3.19 
 -10  -2  -1   92.17    2.95 
  10  -2   1   96.28    3.11 
  10   2   1   93.81    3.08 
 -10   2  -1   96.90    2.99 
  11  -2   1   92.85    3.27 
 -11  -2  -1   98.13    3.10 
  11  -2   1   99.97    2.96 
 -11  -2  -1   94.58    2.93 
  11  -2   1  104.13    3.25 
  11  -2   1   97.11    2.98 
  11  -2   1   98.75    3.34 
  11   2   1   97.98    3.21 
 -11   2  -1  100.10    3.14 
 -11   2  -1   99.35    2.93 
  11   2   1   98.77    2.97 
  11   2   1   99.37    3.23 
  11   2   1   98.93    3.25 
 -12  -2  -1    6.30    0.41 
  12  -2   1    6.72    0.49 
  12  -2   1    6.45    0.66 
 -12  -2  -1    5.73    0.48 
 -12  -2  -1    5.87    0.46 
  12  -2   1    5.88    0.60 
  12   2   1    6.53    0.60 
  12   2   1    5.73    0.63 
 -12   2  -1    6.15    0.42 
  12   2   1    5.90    0.47 
  12   2   1    6.40    0.67 
 -13  -2  -1   77.51    2.39 
 -13  -2  -1   74.79    2.57 
 -13  -2  -1   80.91    2.43 
  13  -2   1   80.42    2.77 
  13  -2   1   77.32    2.71 
 -13   2  -1   78.47    2.39 
  13   2   1   73.91    2.65 
  13   2   1   76.05    2.61 
 -13   2  -1   81.13    2.43 
  13   2   1   78.38    2.70 
 -14  -2  -1   14.51    0.67 
 -14  -2  -1   14.09    0.62 
  14  -2   1   14.02    0.83 
  14  -2   1   13.31    0.84 
 -14   2  -1   14.27    0.65 
  14   2   1   13.59    0.84 
  14   2   1   13.41    0.78 
 -14   2  -1   13.96    0.61 
  14   2   1   13.64    0.85 
  15  -2   1   29.94    1.21 
 -15  -2  -1   31.37    1.06 
  15   2   1   28.09    1.14 
 -15   2  -1   29.29    1.03 
 -15   2  -1   29.91    1.02 
  15   2   1   30.24    1.24 
  16  -2   1   33.63    1.18 
 -16  -2  -1   34.31    1.10 
 -16   2  -1   32.45    1.05 
  16   2   1   31.42    1.20 
  16  -3  -1    3.30    0.30 
 -16  -3   1    3.61    0.26 
 -16   3   1    2.79    0.22 
  16   3  -1    3.42    0.34 
 -15  -3   1    3.03    0.28 
  15  -3  -1    3.09    0.36 
  15   3  -1    3.26    0.38 
 -15   3   1    3.29    0.27 
  14  -3  -1    6.52    0.59 
  14  -3  -1    8.16    0.61 
 -14  -3   1    8.30    0.51 
 -14  -3   1    7.10    0.43 
 -14   3   1    7.19    0.47 
 -14   3   1    7.26    0.42 
  14   3  -1    7.13    0.58 
 -13  -3   1    3.44    0.37 
 -13  -3   1    3.43    0.45 
  13  -3  -1    3.20    0.48 
  13  -3  -1    3.61    0.49 
 -13  -3   1    3.15    0.32 
 -13   3   1    3.50    0.36 
  13   3  -1    3.52    0.48 
 -13   3   1    3.21    0.32 
 -12  -3   1    1.54    0.25 
 -12  -3   1    2.20    0.32 
  12  -3  -1    1.67    0.38 
 -12  -3   1    1.76    0.33 
  12  -3  -1    1.73    0.37 
 -12   3   1    2.31    0.29 
 -12   3   1    1.87    0.28 
  12   3  -1    1.90    0.38 
  11  -3  -1    5.43    0.93 
 -11  -3   1    4.61    0.42 
  11  -3  -1    4.84    0.54 
 -11  -3   1    4.44    0.38 
  11  -3  -1    4.22    0.55 
 -11  -3   1    5.27    0.47 
  11  -3  -1    5.29    0.48 
 -11   3   1    5.47    0.42 
 -11   3   1    4.25    0.37 
  11   3  -1    4.02    0.51 
  10  -3  -1    0.39    0.26 
 -10  -3   1    0.29    0.18 
  10  -3  -1    0.49    0.30 
   9  -3  -1    0.49    0.45 
  -9  -3   1    1.24    0.25 
   9  -3  -1    0.37    0.26 
   9  -3  -1    0.65    0.26 
   8  -3  -1   20.30    1.27 
  -8  -3   1   20.86    0.87 
   8  -3  -1   20.32    0.99 
   8  -3  -1   20.34    1.02 
  -7  -3   1   12.68    0.61 
   7  -3  -1   12.40    0.91 
   7  -3  -1   12.41    0.74 
   7  -3  -1   12.47    0.71 
   7   3  -1   12.66    0.89 
  -7   3   1   13.26    0.62 
   6  -3  -1    6.11    0.48 
  -6  -3   1    6.72    0.40 
   6  -3  -1    6.55    0.62 
   6  -3  -1    6.10    0.47 
  -6   3   1    7.26    0.42 
   6   3  -1    6.97    0.63 
   5  -3  -1   14.71    0.75 
  -5  -3   1   15.96    0.64 
   5  -3  -1   14.36    0.88 
  -5   3   1   14.97    0.63 
  -5   3   1   16.23    0.85 
  -4  -3   1   25.85    0.90 
   4  -3  -1   25.37    1.01 
   4  -3  -1   24.61    1.16 
   4   3  -1   25.64    1.21 
  -4   3   1   26.50    1.06 
   4   3  -1   25.57    0.97 
  -4   3   1   25.18    0.91 
   3  -3  -1   20.72    0.85 
  -3  -3   1   21.20    0.89 
   3  -3  -1   20.82    0.97 
   3   3  -1   21.06    1.02 
  -3   3   1   21.60    0.91 
  -3   3   1   20.59    0.76 
  -2  -3   1    5.94    0.47 
   2  -3  -1    6.79    0.47 
   2   3  -1    6.33    0.49 
  -2   3   1    6.55    0.44 
  -1  -3   1    3.99    0.40 
   1  -3  -1    3.11    0.34 
   1   3  -1    3.06    0.34 
  -1   3   1    4.28    0.35 
   0  -3   1   40.38    1.57 
   0  -3  -1   42.70    1.50 
   0   3  -1   39.42    1.49 
   0   3   1   42.39    1.51 
  -1  -3  -1   36.35    1.35 
   1  -3   1   38.11    1.46 
  -1   3  -1   35.03    1.32 
  -2  -3  -1    3.47    0.29 
   2  -3   1    3.34    0.39 
  -2   3  -1    3.75    0.33 
   2   3   1    4.59    0.41 
   3  -3   1   14.51    0.66 
   3  -3   1   14.10    0.82 
  -3   3  -1   14.23    0.67 
   3   3   1   12.65    0.76 
  -3   3  -1   14.59    0.64 
   4  -3   1    6.06    0.42 
  -4  -3  -1    6.07    0.33 
   4  -3   1    6.35    0.57 
   4   3   1    5.77    0.51 
   5  -3   1    0.20    0.14 
   5  -3   1    0.31    0.20 
  -5  -3  -1    0.43    0.14 
   5  -3   1    0.35    0.19 
   5   3   1    0.23    0.19 
  -5   3  -1    0.49    0.16 
   6  -3   1    9.44    0.77 
   6  -3   1    9.42    0.59 
   6  -3   1    9.22    0.50 
  -6  -3  -1    9.45    0.48 
   6  -3   1   10.66    0.59 
   6   3   1    9.40    0.71 
  -6   3  -1    9.16    0.51 
   7  -3   1   21.61    1.03 
   7  -3   1   22.61    1.01 
   7  -3   1   22.38    1.34 
  -7  -3  -1   23.51    0.90 
   7   3   1   23.04    0.98 
  -7   3  -1   23.43    0.95 
   8  -3   1    1.45    0.34 
   8  -3   1    1.41    0.46 
  -8  -3  -1    1.68    0.27 
   8  -3   1    1.68    0.33 
   8   3   1    1.76    0.33 
   9  -3   1   27.48    1.30 
  -9  -3  -1   29.27    1.14 
   9  -3   1   27.11    1.25 
   9   3   1   30.23    1.08 
   9   3   1   30.46    1.25 
 -10  -3  -1    0.87    0.25 
  10  -3   1    0.80    0.37 
  10  -3   1    1.38    0.30 
 -10  -3  -1    0.78    0.22 
 -10  -3  -1    0.87    0.23 
  10  -3   1    0.89    0.31 
  10  -3   1    0.66    0.30 
  10  -3   1    1.37    0.26 
  10   3   1    0.98    0.33 
 -10   3  -1    0.77    0.24 
 -10   3  -1    0.93    0.23 
  10   3   1    1.02    0.26 
  10   3   1    0.92    0.38 
 -11  -3  -1    1.88    0.33 
  11  -3   1    1.77    0.38 
  11  -3   1    2.02    0.34 
  11  -3   1    1.41    0.41 
 -11  -3  -1    2.04    0.28 
 -11  -3  -1    2.08    0.29 
  11  -3   1    2.00    0.41 
  11   3   1    1.92    0.42 
 -11   3  -1    1.72    0.29 
  11   3   1    1.86    0.42 
 -11   3  -1    1.39    0.25 
  11   3   1    1.93    0.30 
  12  -3   1    0.47    0.24 
 -12  -3  -1    0.15    0.18 
 -12  -3  -1   -0.02    0.17 
 -12  -3  -1    0.32    0.17 
  12  -3   1    0.69    0.29 
  12  -3   1    0.51    0.25 
  12  -3   1    0.77    0.30 
 -12   3  -1    0.23    0.17 
  12   3   1    0.38    0.28 
 -12   3  -1    0.25    0.20 
 -13  -3  -1    1.01    0.28 
  13  -3   1    0.67    0.27 
  13  -3   1    0.84    0.24 
  13  -3   1    0.91    0.30 
 -13  -3  -1    0.84    0.22 
 -13  -3  -1    0.85    0.19 
  13   3   1    1.28    0.34 
 -13   3  -1    0.96    0.25 
 -13   3  -1    0.78    0.20 
  14  -3   1    0.51    0.24 
 -14  -3  -1    0.59    0.17 
 -14  -3  -1    0.62    0.19 
  14  -3   1    0.78    0.24 
 -14   3  -1    1.27    0.20 
  14   3   1    0.78    0.27 
  15  -3   1    5.90    0.42 
 -15  -3  -1    6.29    0.37 
 -15  -3  -1    7.29    0.43 
 -15   3  -1    5.47    0.34 
  15   3   1    6.47    0.49 
  15  -4  -1   26.57    0.99 
 -15  -4   1   30.48    0.96 
 -15  -4   1   26.84    0.94 
 -15   4   1   22.93    0.88 
  15   4  -1   28.12    1.03 
 -15   4   1   26.86    0.89 
 -14  -4   1   96.46    2.96 
  14  -4  -1  102.18    3.09 
 -14  -4   1  104.54    3.01 
 -14   4   1   97.23    2.90 
  14   4  -1  102.20    3.10 
 -14   4   1   93.99    2.93 
 -13  -4   1    0.34    0.19 
  13  -4  -1    0.40    0.23 
  13  -4  -1    0.56    0.22 
 -13  -4   1    0.49    0.18 
  13  -4  -1    0.29    0.20 
 -13   4   1    0.19    0.16 
 -13   4   1    0.10    0.13 
  13   4  -1    0.34    0.23 
  12  -4  -1  174.41    5.14 
 -12  -4   1  177.96    5.22 
 -12  -4   1  174.03    5.40 
  12  -4  -1  179.55    5.38 
 -12  -4   1  178.22    5.18 
  12  -4  -1  186.96    5.45 
 -12   4   1  177.93    5.17 
  12   4  -1  186.78    5.38 
 -12   4   1  177.28    5.13 
 -11  -4   1   72.58    2.29 
  11  -4  -1   68.35    2.56 
  11  -4  -1   67.49    2.23 
 -11  -4   1   69.67    2.44 
  11  -4  -1   67.00    2.44 
 -11  -4   1   71.76    2.25 
  11  -4  -1   75.18    2.53 
 -11   4   1   72.70    2.22 
  11   4  -1   75.25    2.45 
 -11   4   1   71.73    2.25 
 -10  -4   1   50.57    1.83 
  10  -4  -1   47.31    1.94 
  10  -4  -1   47.85    1.85 
  10  -4  -1   48.88    1.66 
 -10  -4   1   47.39    1.66 
 -10  -4   1   50.69    1.65 
  10  -4  -1   51.88    1.90 
  10   4  -1   51.11    1.84 
 -10   4   1   48.10    1.63 
 -10   4   1   48.83    1.61 
  -9  -4   1  155.93    4.70 
   9  -4  -1  149.27    4.86 
   9  -4  -1  162.50    4.81 
   8  -4  -1    1.01    0.28 
   8  -4  -1    0.64    0.27 
  -8  -4   1    0.64    0.21 
  -8  -4   1    0.96    0.28 
  -8   4   1    2.02    0.34 
   7  -4  -1  187.09    5.59 
   7  -4  -1  182.45    5.50 
   7  -4  -1  186.89    6.13 
  -7  -4   1  191.19    5.44 
   7   4  -1  182.40    5.97 
  -7   4   1  183.01    5.44 
   6  -4  -1   93.50    3.06 
   6  -4  -1   96.63    3.56 
  -6  -4   1  100.53    3.02 
   6  -4  -1   99.23    3.15 
   6   4  -1   99.14    3.49 
  -6   4   1   98.42    3.03 
   5  -4  -1  169.07    5.40 
  -5  -4   1  169.12    4.86 
   5  -4  -1  159.53    4.89 
   5  -4  -1  171.62    4.99 
   5   4  -1  165.30    5.33 
  -5   4   1  167.79    4.88 
   4  -4  -1  193.78    6.09 
   4  -4  -1  198.23    5.73 
  -4  -4   1  194.02    5.63 
  -4   4   1  193.14    5.91 
   4   4  -1  199.05    6.08 
  -4   4   1  198.64    5.65 
   3  -4  -1    6.36    0.44 
  -3  -4   1    6.38    0.42 
   3  -4  -1    6.50    0.59 
   3   4  -1    6.96    0.42 
  -3   4   1    5.78    0.51 
   3   4  -1    6.16    0.57 
  -3   4   1    5.69    0.38 
   2  -4  -1  275.93    7.51 
  -2  -4   1  242.55    7.74 
  -2  -4   1  259.17    7.43 
   2  -4  -1  265.63    7.78 
   2   4  -1  271.52    7.81 
   2   4  -1  255.99    7.41 
  -2   4   1  275.58    7.44 
  -2   4   1  260.08    7.69 
   1  -4  -1   14.61    0.82 
  -1  -4   1   13.50    0.84 
   1  -4  -1   13.25    0.66 
  -1   4   1   13.03    0.77 
   1   4  -1   12.93    0.60 
  -1   4   1   13.10    0.61 
   1   4  -1   13.16    0.79 
   0  -4   1   49.05    1.88 
   0  -4  -1   47.08    1.58 
   0  -4   1   43.95    1.54 
   0  -4  -1   48.04    1.80 
   0   4  -1   44.82    1.53 
   0   4   1   45.86    1.78 
   0   4   1   47.05    1.53 
   0   4  -1   47.31    1.78 
   1  -4   1  157.71    4.62 
  -1  -4  -1  168.56    4.64 
  -1  -4  -1  165.18    4.88 
   1  -4   1  162.51    5.00 
   1   4   1  157.17    4.58 
   1   4   1  151.15    4.90 
  -1   4  -1  155.28    4.60 
  -1   4  -1  155.37    4.83 
  -2  -4  -1   41.02    1.34 
   2  -4   1   39.00    1.35 
   2  -4   1   37.95    1.64 
   2   4   1   35.99    1.28 
   2   4   1   38.29    1.60 
  -2   4  -1   37.46    1.31 
  -2   4  -1   37.62    1.49 
  -3  -4  -1  254.77    7.42 
   3  -4   1  266.16    7.97 
   3  -4   1  257.38    7.53 
  -3  -4  -1  279.34    7.49 
   3   4   1  289.30    7.48 
  -3   4  -1  253.56    7.49 
   3   4   1  253.13    7.87 
  -3   4  -1  265.68    7.72 
   4  -4   1   38.62    1.41 
  -4  -4  -1   38.02    1.29 
   4  -4   1   37.68    1.73 
   4   4   1   37.97    1.67 
  -4   4  -1   37.98    1.34 
   5  -4   1  117.34    3.55 
   5  -4   1  110.12    3.44 
  -5  -4  -1  116.91    3.40 
   5  -4   1  114.66    4.00 
  -5   4  -1  114.78    3.46 
   5   4   1  110.95    3.85 
  -6  -4  -1   82.97    2.55 
   6  -4   1   85.78    2.74 
   6  -4   1   80.42    2.61 
   6  -4   1   81.50    3.18 
   6   4   1   78.21    2.99 
  -6   4  -1   83.99    2.62 
   7  -4   1    9.62    0.65 
   7  -4   1    9.42    0.61 
   7  -4   1    9.84    0.94 
  -7  -4  -1   10.07    0.56 
  -7  -4  -1   10.08    0.53 
   7   4   1    8.36    0.79 
  -7   4  -1    9.06    0.61 
   7   4   1   10.65    0.54 
  -8  -4  -1   90.97    2.91 
  -8  -4  -1   90.23    2.80 
   8  -4   1   89.11    2.97 
   8  -4   1   93.97    3.11 
   8   4   1   98.03    2.82 
   9  -4   1   10.67    0.76 
   9  -4   1   11.87    0.81 
  -9  -4  -1   12.81    0.65 
   9  -4   1   11.32    0.90 
  -9  -4  -1   13.58    0.68 
   9  -4   1   12.11    0.74 
  -9  -4  -1   12.37    0.71 
   9   4   1   15.27    0.70 
  -9   4  -1   11.79    0.65 
 -10  -4  -1   66.91    2.23 
  10  -4   1   66.00    2.27 
 -10  -4  -1   62.06    2.03 
 -10  -4  -1   65.55    2.09 
  10  -4   1   62.43    2.03 
  10  -4   1   66.78    2.29 
  10  -4   1   64.35    2.38 
 -10  -4  -1   62.67    2.06 
  10  -4   1   63.44    2.05 
 -10   4  -1   63.56    2.02 
  10   4   1   63.88    2.28 
 -10   4  -1   61.61    2.04 
  11  -4   1   54.99    1.78 
 -11  -4  -1   53.62    1.95 
  11  -4   1   53.43    1.96 
 -11  -4  -1   53.55    1.76 
  11  -4   1   51.48    2.07 
  11  -4   1   55.09    2.00 
 -11  -4  -1   52.04    1.78 
 -11   4  -1   54.49    1.75 
 -11   4  -1   54.44    1.78 
  11   4   1   56.11    2.01 
 -12  -4  -1    5.54    0.43 
  12  -4   1    5.51    0.67 
  12  -4   1    6.02    0.43 
  12  -4   1    5.65    0.52 
  12  -4   1    5.69    0.51 
 -12  -4  -1    5.40    0.43 
 -12  -4  -1    5.90    0.54 
 -12   4  -1    5.82    0.40 
  12   4   1    6.39    0.59 
 -12   4  -1    5.96    0.45 
 -13  -4  -1   86.88    2.66 
  13  -4   1   86.88    2.58 
  13  -4   1   84.62    2.79 
 -13  -4  -1   83.39    2.61 
  13  -4   1   91.65    2.79 
 -13   4  -1   82.32    2.61 
  13   4   1   90.54    2.84 
 -13   4  -1   83.98    2.58 
 -14  -4  -1    0.82    0.19 
  14  -4   1    0.53    0.18 
  14  -4   1    0.58    0.17 
 -14  -4  -1    0.67    0.17 
 -14   4  -1    0.42    0.13 
  14   4   1    0.43    0.21 
 -14   4  -1    0.46    0.18 
 -15  -4  -1   37.19    1.15 
  15  -4   1   32.63    1.16 
 -15  -4  -1   33.18    1.12 
  15   4   1   35.24    1.23 
 -15   4  -1   34.05    1.08 
 -14  -5   1    8.79    0.46 
  14  -5  -1    8.96    0.48 
 -14  -5   1    9.54    0.46 
 -14   5   1    8.93    0.43 
 -14   5   1    9.25    0.40 
  14   5  -1    9.00    0.53 
  13  -5  -1  112.29    3.34 
 -13  -5   1  107.66    3.26 
 -13  -5   1  111.67    3.29 
  13  -5  -1  109.16    3.16 
  13   5  -1  112.34    3.36 
 -13   5   1  103.89    3.21 
 -13   5   1  109.12    3.16 
  12  -5  -1    3.61    0.43 
  12  -5  -1    3.86    0.43 
 -12  -5   1    3.27    0.36 
 -12  -5   1    3.32    0.37 
  12  -5  -1    3.61    0.33 
 -12   5   1    3.50    0.31 
  12   5  -1    3.38    0.44 
 -12   5   1    2.75    0.31 
  11  -5  -1  101.85    3.39 
  11  -5  -1  100.44    3.24 
  11  -5  -1  105.22    3.06 
  11  -5  -1  103.62    3.29 
 -11  -5   1   99.95    3.35 
 -11  -5   1  102.82    3.13 
 -11  -5   1  102.64    3.16 
 -11   5   1  100.15    3.08 
  11   5  -1  106.59    3.28 
 -11   5   1  100.16    3.03 
  10  -5  -1   61.33    2.12 
  10  -5  -1   57.92    2.21 
 -10  -5   1   60.00    2.18 
  10  -5  -1   61.66    1.91 
 -10  -5   1   58.49    1.96 
 -10  -5   1   58.25    1.99 
  10  -5  -1   60.48    2.13 
 -10   5   1   58.15    1.88 
 -10   5   1   59.87    1.93 
  10   5  -1   56.20    1.92 
  10   5  -1   61.06    2.13 
   9  -5  -1   55.72    1.95 
  -9  -5   1   51.46    1.80 
  -9  -5   1   51.69    1.79 
  -9  -5   1   53.70    1.83 
  -9  -5   1   53.96    1.98 
   9  -5  -1   48.86    1.71 
   9  -5  -1   52.64    1.92 
   9  -5  -1   53.72    2.04 
   9  -5  -1   54.79    1.73 
  -9   5   1   55.14    1.93 
  -9   5   1   51.31    1.74 
   9   5  -1   52.17    1.75 
  -9   5   1   54.02    1.84 
   8  -5  -1   82.69    2.82 
  -8  -5   1   77.34    2.60 
  -8  -5   1   82.92    2.75 
   8  -5  -1   84.00    2.57 
   8  -5  -1   82.85    2.72 
  -8  -5   1   82.03    2.60 
   8   5  -1   83.70    3.58 
  -8   5   1   80.14    2.54 
  -8   5   1   80.61    2.75 
   7  -5  -1    2.76    0.40 
   7  -5  -1    2.35    0.41 
  -7  -5   1    2.24    0.38 
  -7  -5   1    3.46    0.41 
  -7   5   1    1.99    0.35 
   7   5  -1    2.31    0.54 
  -6  -5   1  155.32    4.51 
   6  -5  -1  149.67    4.60 
   6  -5  -1  156.96    4.70 
   6  -5  -1  151.60    5.32 
  -6  -5   1  154.72    4.63 
   6   5  -1  152.91    5.14 
  -6   5   1  151.68    4.63 
   5  -5  -1   77.65    3.15 
  -5  -5   1   81.45    2.63 
   5  -5  -1   81.99    2.67 
   5   5  -1   81.39    3.07 
  -5   5   1   79.49    2.61 
   4  -5  -1  106.00    3.24 
  -4  -5   1  100.49    3.20 
   4  -5  -1  102.00    3.71 
  -4   5   1  100.53    3.19 
  -4   5   1  101.21    3.54 
   4   5  -1  103.31    3.63 
  -3  -5   1  264.93    7.56 
   3  -5  -1  262.30    8.06 
   3  -5  -1  269.22    7.58 
   3   5  -1  259.74    7.48 
  -3   5   1  263.51    7.91 
  -3   5   1  249.94    7.52 
   3   5  -1  270.59    8.00 
   2  -5  -1    6.70    0.49 
  -2  -5   1    6.18    0.49 
   2  -5  -1    6.09    0.64 
   2   5  -1    7.03    0.65 
   2   5  -1    6.34    0.44 
  -2   5   1    6.32    0.61 
  -2   5   1    5.79    0.43 
  -1  -5   1  244.09    6.95 
  -1  -5   1  253.74    7.44 
   1  -5  -1  245.44    7.02 
   1  -5  -1  235.20    7.36 
  -1   5   1  242.72    7.34 
   1   5  -1  237.39    6.94 
   1   5  -1  248.82    7.36 
  -1   5   1  235.89    6.95 
   0  -5   1   11.11    0.62 
   0  -5  -1   13.46    0.70 
   0  -5   1   12.70    0.89 
   0   5  -1   12.00    0.81 
   0   5   1   10.71    0.60 
   0   5   1   13.40    0.87 
   0   5  -1   10.99    0.60 
   1  -5   1   98.48    3.48 
  -1  -5  -1  100.81    3.09 
   1  -5   1   98.99    3.04 
  -1   5  -1   98.66    3.04 
   1   5   1   95.91    3.40 
  -1   5  -1  100.77    3.36 
   1   5   1   95.00    3.01 
   2  -5   1  351.54    9.79 
   2  -5   1  354.82   10.33 
  -2  -5  -1  364.43    9.82 
  -2   5  -1  326.74    9.75 
  -2   5  -1  351.80   10.10 
   2   5   1  347.87   10.22 
   2   5   1  324.83    9.70 
   3  -5   1    7.01    0.73 
  -3  -5  -1    8.83    0.65 
   3  -5   1    6.83    0.48 
  -3   5  -1    6.37    0.47 
   3   5   1    6.92    0.68 
  -3   5  -1    7.44    0.67 
   4  -5   1  186.84    6.06 
  -4  -5  -1  181.42    5.38 
   4  -5   1  187.16    5.45 
   4   5   1  185.01    5.91 
  -4   5  -1  179.32    5.41 
  -5  -5  -1  138.63    4.12 
   5  -5   1  140.80    4.21 
  -5  -5  -1  141.41    4.03 
   5  -5   1  133.24    4.81 
  -5   5  -1  131.01    4.15 
   5   5   1  135.62    4.65 
  -6  -5  -1  114.19    3.40 
   6  -5   1  114.56    3.60 
   6  -5   1  112.13    4.26 
  -6  -5  -1  116.31    3.52 
  -6   5  -1  111.16    3.55 
   6   5   1  111.11    4.03 
  -7  -5  -1  141.98    4.18 
   7  -5   1  145.20    4.41 
  -7  -5  -1  142.11    4.30 
   7   5   1  134.93    4.82 
  -7   5  -1  140.88    4.34 
  -8  -5  -1    7.44    0.51 
   8  -5   1    6.40    0.57 
   8  -5   1    6.88    0.67 
   8  -5   1    6.49    0.56 
   8  -5   1    6.69    0.45 
   8  -5   1    5.89    0.50 
  -8  -5  -1    6.02    0.54 
  -8  -5  -1    6.69    0.49 
  -8   5  -1    6.39    0.62 
   8   5   1    6.70    0.69 
  -8   5  -1    5.93    0.48 
   8   5   1    6.60    0.51 
   8   5   1    5.49    0.50 
   9  -5   1   41.23    1.45 
   9  -5   1   43.72    1.75 
  -9  -5  -1   43.20    1.52 
   9  -5   1   43.67    1.65 
  -9  -5  -1   43.68    1.68 
   9  -5   1   43.36    1.45 
  -9  -5  -1   44.78    1.56 
   9   5   1   44.40    1.52 
   9   5   1   40.15    1.52 
   9   5   1   45.04    1.72 
  -9   5  -1   43.03    1.48 
 -10  -5  -1   36.19    1.35 
  10  -5   1   39.62    1.30 
 -10  -5  -1   37.42    1.54 
 -10  -5  -1   37.04    1.37 
  10  -5   1   36.88    1.56 
 -10  -5  -1   38.51    1.39 
  10  -5   1   37.80    1.49 
  10  -5   1   35.66    1.29 
 -10  -5  -1   36.76    1.34 
  10  -5   1   36.15    1.46 
 -10   5  -1   36.30    1.28 
 -10   5  -1   37.02    1.32 
  10   5   1   38.26    1.54 
  10   5   1   38.67    1.35 
  11  -5   1   26.29    1.13 
  11  -5   1   26.61    0.96 
 -11  -5  -1   24.31    1.02 
  11  -5   1   25.07    1.22 
 -11  -5  -1   23.94    1.17 
 -11  -5  -1   23.93    1.00 
  11  -5   1   25.98    1.10 
  11   5   1   25.29    1.16 
 -11   5  -1   25.18    0.94 
 -11   5  -1   24.27    0.97 
  12  -5   1   99.58    3.14 
  12  -5   1   98.52    3.18 
 -12  -5  -1  103.74    3.07 
  12  -5   1  104.99    3.00 
 -12  -5  -1  100.05    3.10 
  12   5   1  106.55    3.25 
 -12   5  -1   97.34    3.03 
 -12   5  -1  103.74    3.00 
  13  -5   1    0.13    0.15 
 -13  -5  -1    0.29    0.18 
  13  -5   1    0.09    0.12 
 -13  -5  -1    0.15    0.14 
 -13   5  -1    0.23    0.14 
 -13   5  -1    0.11    0.11 
  13   5   1    0.07    0.21 
 -14  -5  -1   79.79    2.28 
  14  -5   1   73.85    2.25 
  14  -5   1   72.50    2.15 
 -14  -5  -1   73.23    2.22 
 -14   5  -1   77.42    2.18 
 -14   5  -1   71.70    2.19 
  14   5   1   75.98    2.31 
 -13  -6   1    1.94    0.23 
 -13  -6   1    2.54    0.27 
  13  -6  -1    2.11    0.19 
  13  -6  -1    1.97    0.25 
 -13   6   1    1.88    0.20 
  12  -6  -1   10.86    0.58 
 -12  -6   1   10.63    0.58 
 -12  -6   1   11.83    0.58 
  12  -6  -1   10.26    0.47 
 -12   6   1    9.53    0.49 
  11  -6  -1    4.53    0.33 
 -11  -6   1    4.46    0.42 
  11  -6  -1    4.01    0.44 
 -11  -6   1    4.11    0.43 
  11   6  -1    3.98    0.37 
 -11   6   1    4.34    0.35 
 -10  -6   1    5.01    0.65 
  10  -6  -1    4.60    0.51 
 -10  -6   1    4.75    0.45 
 -10  -6   1    4.40    0.41 
  10  -6  -1    4.63    0.36 
 -10  -6   1    4.07    0.44 
 -10  -6   1    4.34    0.64 
 -10   6   1    4.58    0.47 
  10   6  -1    4.42    0.40 
 -10   6   1    4.12    0.36 
  -9  -6   1    2.27    0.35 
  -9  -6   1    2.69    0.49 
   9  -6  -1    2.98    0.44 
  -9  -6   1    3.03    0.39 
  -9  -6   1    2.73    0.37 
   9  -6  -1    2.69    0.29 
  -9   6   1    3.12    0.40 
   9   6  -1    2.58    0.32 
  -9   6   1    2.37    0.47 
  -9   6   1    2.15    0.29 
  -8  -6   1   15.70    0.78 
   8  -6  -1   15.80    0.90 
  -8  -6   1   16.26    0.98 
  -8  -6   1   15.61    0.82 
  -8  -6   1   16.06    0.81 
   8  -6  -1   16.37    0.69 
  -8   6   1   15.96    0.92 
  -8   6   1   14.70    0.72 
   8   6  -1   16.20    0.73 
  -8   6   1   15.54    0.80 
  -7  -6   1    5.02    0.49 
   7  -6  -1    5.09    0.51 
  -7  -6   1    3.90    0.45 
   7  -6  -1    3.97    0.36 
   7  -6  -1    4.13    0.47 
  -7  -6   1    4.20    0.57 
  -7  -6   1    3.58    0.44 
   7   6  -1    4.55    0.41 
  -7   6   1    3.53    0.37 
  -7   6   1    3.82    0.51 
  -7   6   1    3.31    0.40 
  -6  -6   1   19.20    0.90 
  -6  -6   1   19.26    1.04 
   6  -6  -1   19.00    0.97 
  -6   6   1   19.40    0.99 
  -5  -6   1    1.36    0.30 
  -5  -6   1    1.29    0.37 
   5  -6  -1    0.89    0.26 
  -5   6   1    0.88    0.25 
   5   6  -1    1.11    0.42 
   4  -6  -1   33.51    1.89 
   4  -6  -1   34.48    1.39 
  -4  -6   1   34.08    1.30 
   4   6  -1   34.59    1.76 
  -4   6   1   34.20    1.39 
  -3  -6   1    0.27    0.22 
   3  -6  -1    0.31    0.20 
   3   6  -1    0.53    0.30 
  -3   6   1    0.21    0.18 
   3   6  -1    0.28    0.19 
  -3   6   1    1.30    0.45 
   2  -6  -1    1.62    0.32 
  -2  -6   1    1.21    0.27 
   2   6  -1    1.39    0.28 
  -2   6   1    1.30    0.41 
   2   6  -1    0.95    0.35 
  -2   6   1    1.15    0.26 
  -1  -6   1    1.06    0.25 
   1  -6  -1    0.93    0.26 
   1   6  -1    0.80    0.33 
   1   6  -1    1.98    0.31 
  -1   6   1    0.52    0.30 
  -1   6   1    1.26    0.28 
   0  -6   1    9.99    0.58 
   0  -6  -1   11.77    0.69 
   0  -6   1   10.25    0.63 
   0   6   1   11.01    0.64 
   0   6  -1    9.59    0.60 
   0   6   1   10.21    0.87 
   0   6  -1   10.45    0.84 
   1  -6   1    0.18    0.33 
   1  -6   1    0.41    0.21 
  -1  -6  -1    0.19    0.23 
  -1  -6  -1    0.08    0.22 
  -1   6  -1    0.64    0.34 
   1   6   1    0.39    0.20 
   1   6   1    0.21    0.27 
  -1   6  -1    0.24    0.18 
   2  -6   1    2.78    0.33 
   2  -6   1    2.70    0.38 
  -2  -6  -1    2.78    0.38 
   2  -6   1    2.08    0.54 
  -2  -6  -1    3.13    0.46 
  -2   6  -1    2.12    0.34 
   2   6   1    2.38    0.53 
  -2   6  -1    2.41    0.50 
   2   6   1    1.64    0.31 
   3  -6   1    1.64    0.29 
  -3  -6  -1    1.23    0.30 
   3  -6   1    1.51    0.30 
  -3   6  -1    1.54    0.30 
   3   6   1    2.25    0.51 
   4  -6   1    2.32    0.60 
   4  -6   1    2.13    0.35 
  -4  -6  -1    2.29    0.33 
   4   6   1    2.37    0.55 
  -4   6  -1    1.69    0.30 
  -5  -6  -1    0.73    0.24 
   5  -6   1    1.14    0.29 
  -5   6  -1    0.35    0.21 
   5   6   1    0.85    0.41 
   6  -6   1    5.41    0.41 
   6  -6   1    5.34    0.50 
  -6  -6  -1    5.70    0.57 
   6  -6   1    5.28    0.48 
  -6  -6  -1    5.10    0.47 
   6  -6   1    5.86    0.53 
  -6  -6  -1    5.36    0.49 
  -6   6  -1    5.84    0.53 
  -6   6  -1    5.36    0.45 
  -6   6  -1    5.38    0.49 
   6   6   1    5.25    0.46 
   7  -6   1    4.28    0.46 
  -7  -6  -1    3.93    0.45 
   7  -6   1    4.78    0.49 
   7  -6   1    4.03    0.36 
   7  -6   1    3.50    0.37 
  -7  -6  -1    3.47    0.42 
  -7  -6  -1    3.61    0.41 
  -7   6  -1    3.78    0.37 
  -7   6  -1    3.68    0.51 
  -7   6  -1    4.24    0.46 
   7   6   1    3.69    0.43 
   7   6   1    4.29    0.42 
   8  -6   1    1.22    0.31 
  -8  -6  -1    1.16    0.29 
  -8  -6  -1    0.92    0.27 
   8  -6   1    1.21    0.23 
   8  -6   1    1.21    0.32 
  -8  -6  -1    0.97    0.27 
  -8   6  -1    1.00    0.30 
  -8   6  -1    1.15    0.24 
  -8   6  -1    0.97    0.36 
   8   6   1    1.62    0.29 
   9  -6   1    1.49    0.26 
  -9  -6  -1    1.50    0.43 
  -9  -6  -1    1.94    0.32 
   9  -6   1    1.52    0.34 
  -9  -6  -1    1.24    0.28 
   9  -6   1    1.69    0.24 
   9  -6   1    1.68    0.35 
  -9  -6  -1    1.66    0.32 
   9   6   1    2.12    0.30 
  -9   6  -1    2.17    0.35 
  -9   6  -1    1.69    0.27 
  10  -6   1    0.43    0.26 
 -10  -6  -1    1.27    0.50 
  10  -6   1    0.62    0.17 
 -10  -6  -1    0.40    0.22 
 -10  -6  -1    0.42    0.22 
 -10  -6  -1    0.39    0.21 
 -10   6  -1    0.37    0.17 
  10   6   1    0.21    0.20 
  10   6   1    0.77    0.35 
 -10   6  -1    0.56    0.18 
 -11  -6  -1    6.72    0.49 
 -11  -6  -1    5.77    0.46 
  11  -6   1    6.77    0.38 
 -11  -6  -1    6.37    0.44 
 -11   6  -1    6.01    0.39 
 -11   6  -1    6.43    0.37 
  11   6   1    6.64    0.60 
  12  -6   1    0.52    0.13 
 -12  -6  -1    0.64    0.20 
 -12   6  -1    0.66    0.16 
  12   6   1    0.57    0.26 
 -12   6  -1    0.81    0.15 
 -13  -6  -1    0.89    0.17 
  13  -6   1    1.00    0.13 
 -13   6  -1    0.85    0.15 
 -13   6  -1    0.95    0.13 
  13   6   1    0.80    0.22 
 -12  -7   1    0.37    0.13 
  12  -7  -1    0.21    0.09 
 -12   7   1    1.05    0.15 
  11  -7  -1   87.70    2.56 
 -11  -7   1   88.38    2.67 
  11   7  -1   88.21    2.60 
 -11   7   1   87.12    2.63 
 -11   7   1   90.63    2.61 
  10  -7  -1   34.98    1.14 
 -10  -7   1   34.31    1.18 
 -10  -7   1   35.54    1.27 
 -10  -7   1   35.38    1.23 
  10   7  -1   34.48    1.18 
 -10   7   1   34.64    1.24 
 -10   7   1   34.81    1.19 
  -9  -7   1   50.13    1.74 
  -9  -7   1   51.62    1.72 
  -9  -7   1   53.64    1.68 
   9  -7  -1   50.84    1.60 
   9  -7  -1   46.40    1.83 
   9   7  -1   51.21    1.65 
  -9   7   1   52.65    1.73 
  -9   7   1   51.01    1.64 
   8  -7  -1  154.32    4.39 
  -8  -7   1  151.26    4.54 
   8  -7  -1  151.99    4.49 
  -8  -7   1  153.10    4.47 
  -8  -7   1  156.58    4.54 
   8  -7  -1  149.91    4.68 
   8   7  -1  153.11    4.43 
  -8   7   1  155.21    4.51 
  -8   7   1  156.57    4.43 
  -8   7   1  146.07    4.70 
   7  -7  -1    5.28    0.38 
  -7  -7   1    5.44    0.47 
   7  -7  -1    7.97    0.60 
  -7  -7   1    6.05    0.50 
  -7  -7   1    5.23    0.45 
   7  -7  -1    5.84    0.49 
   7   7  -1    5.05    0.42 
  -7   7   1    5.68    0.47 
  -7   7   1    5.13    0.43 
  -7   7   1    5.63    0.57 
   6  -7  -1  161.08    4.88 
   6  -7  -1  157.70    4.65 
   6  -7  -1  153.72    4.53 
  -6  -7   1  161.45    4.71 
  -6  -7   1  150.29    4.68 
  -6  -7   1  158.02    4.64 
  -6   7   1  155.74    4.57 
   6   7  -1  161.23    4.60 
  -6   7   1  156.96    4.66 
  -6   7   1  164.65    4.90 
   5  -7  -1   57.37    1.92 
  -5  -7   1   58.19    1.96 
  -5  -7   1   56.44    1.95 
   5  -7  -1   57.24    2.09 
   5  -7  -1   54.57    1.80 
  -5  -7   1   59.55    1.91 
   5   7  -1   56.02    1.88 
  -5   7   1   58.11    1.86 
  -5   7   1   58.37    2.10 
   5   7  -1   57.78    1.86 
  -5   7   1   56.60    1.92 
  -5   7   1   57.82    1.92 
   4  -7  -1   97.77    3.00 
   4  -7  -1  103.56    3.33 
   4  -7  -1  103.45    3.13 
  -4  -7   1  103.18    3.16 
  -4  -7   1  103.91    3.10 
  -4  -7   1  100.03    3.13 
  -4   7   1   99.73    3.11 
   4   7  -1   98.26    3.07 
   4   7  -1  103.49    3.05 
  -4   7   1   99.71    3.09 
  -4   7   1  103.13    3.32 
   3  -7  -1  202.34    5.91 
   3  -7  -1  214.76    5.86 
  -3  -7   1  207.22    5.93 
  -3  -7   1  204.06    5.87 
  -3  -7   1  197.49    6.40 
   3  -7  -1  209.76    6.13 
   3   7  -1  198.65    5.81 
   3   7  -1  202.38    5.86 
  -3   7   1  211.91    6.13 
  -3   7   1  198.72    5.87 
   3   7  -1  205.82    6.04 
  -3   7   1  197.21    5.88 
  -2  -7   1    6.33    0.48 
   2  -7  -1    6.31    0.47 
   2  -7  -1    7.20    0.57 
   2   7  -1    7.27    0.55 
   2   7  -1    6.75    1.16 
  -2   7   1    6.61    0.88 
  -2   7   1    5.42    0.52 
   1  -7  -1  302.22    8.73 
  -1  -7   1  312.04    8.77 
   1  -7  -1  323.98    9.01 
  -1   7   1  325.48    8.99 
   1   7  -1  298.92    9.44 
   1   7  -1  315.92    8.93 
  -1   7   1  293.64    9.47 
   0  -7  -1  139.09    4.16 
   0  -7  -1  143.26    4.37 
   0  -7   1  141.90    4.15 
   0   7  -1  134.11    4.79 
   0   7  -1  147.72    4.35 
   0   7   1  141.62    4.35 
   0   7   1  136.94    4.86 
  -1  -7  -1   97.56    3.15 
   1  -7   1   97.19    3.11 
   1  -7   1   96.00    2.91 
  -1  -7  -1   94.23    2.96 
  -1   7  -1   94.33    3.56 
  -1   7  -1   96.35    3.11 
   1   7   1   91.87    3.59 
   1   7   1   97.70    3.11 
  -2  -7  -1  357.96    9.95 
   2  -7   1  342.36   10.07 
   2  -7   1  351.78    9.85 
  -2   7  -1  356.72   10.09 
   2   7   1  351.75   10.06 
  -3  -7  -1    1.74    0.33 
   3  -7   1    1.64    0.28 
   3  -7   1    2.75    0.37 
  -3  -7  -1    1.14    0.33 
   3  -7   1    1.90    0.35 
   3  -7   1    2.17    0.31 
   3  -7   1    1.77    0.31 
  -3  -7  -1    1.14    0.27 
  -3   7  -1    1.55    0.34 
   3   7   1    1.26    0.26 
   3   7   1    1.55    0.31 
   3   7   1    1.45    0.39 
  -3   7  -1    1.88    0.33 
  -3   7  -1    2.01    0.31 
  -4  -7  -1  174.40    5.16 
  -4  -7  -1  172.91    5.22 
   4  -7   1  176.07    5.04 
  -4  -7  -1  174.18    5.22 
   4  -7   1  182.73    5.37 
   4  -7   1  172.79    5.09 
   4  -7   1  171.56    5.15 
   4   7   1  187.27    5.28 
  -4   7  -1  177.86    5.13 
  -4   7  -1  186.46    5.39 
   4   7   1  169.71    5.12 
   4   7   1  177.79    5.11 
   5  -7   1   76.67    2.32 
  -5  -7  -1   73.21    2.48 
   5  -7   1   77.00    2.44 
   5  -7   1   73.65    2.36 
  -5  -7  -1   74.81    2.44 
  -5  -7  -1   73.79    2.49 
  -5  -7  -1   76.60    2.51 
   5  -7   1   82.16    2.65 
  -5   7  -1   74.16    2.35 
   5   7   1   80.13    2.55 
  -5   7  -1   75.94    2.42 
   5   7   1   78.51    2.40 
  -5   7  -1   78.27    2.63 
  -6  -7  -1   58.16    2.01 
   6  -7   1   59.75    2.01 
   6  -7   1   61.30    1.90 
  -6  -7  -1   61.85    2.08 
  -6  -7  -1   62.10    2.09 
   6  -7   1   61.25    2.19 
  -6   7  -1   62.13    2.02 
  -6   7  -1   63.03    2.21 
   6   7   1   60.24    1.97 
  -6   7  -1   60.19    1.94 
  -7  -7  -1  249.00    7.50 
   7  -7   1  261.66    7.33 
  -7  -7  -1  272.54    7.55 
  -7  -7  -1  260.87    7.46 
   7  -7   1  256.34    7.44 
   7  -7   1  258.58    7.64 
  -7   7  -1  257.29    7.66 
  -7   7  -1  264.95    7.45 
  -7   7  -1  268.31    7.38 
   7   7   1  266.67    7.41 
  -8  -7  -1   13.19    0.74 
  -8  -7  -1   14.13    0.73 
   8  -7   1   13.52    0.58 
   8  -7   1   12.47    0.76 
  -8  -7  -1   13.26    0.68 
   8  -7   1   13.03    0.68 
  -8   7  -1   13.43    0.63 
   8   7   1   13.67    0.65 
  -8   7  -1   13.28    0.69 
  -8   7  -1   12.86    0.84 
  -9  -7  -1  131.47    4.10 
  -9  -7  -1  138.45    4.11 
   9  -7   1  135.27    3.94 
   9  -7   1  138.99    4.04 
  -9  -7  -1  138.58    4.04 
  -9   7  -1  137.96    3.99 
   9   7   1  140.93    4.02 
  -9   7  -1  139.56    4.05 
 -10  -7  -1   61.02    2.00 
  10  -7   1   60.70    1.85 
 -10  -7  -1   62.54    1.92 
 -10  -7  -1   60.76    1.97 
 -10   7  -1   61.81    1.94 
 -10   7  -1   62.23    1.90 
  10   7   1   60.17    1.90 
 -11  -7  -1   38.04    1.28 
  11  -7   1   36.37    1.15 
 -11  -7  -1   35.65    1.29 
 -11  -7  -1   35.82    1.18 
 -11   7  -1   38.28    1.20 
 -12  -7  -1   92.52    2.64 
  12  -7   1   86.39    2.55 
 -12   7  -1   91.15    2.59 
 -11  -8   1   13.95    0.53 
  11  -8  -1   13.61    0.48 
  11   8  -1   14.12    0.50 
 -11   8   1   13.65    0.50 
 -10  -8   1   30.40    1.03 
  10  -8  -1   30.17    0.96 
 -10  -8   1   30.20    0.98 
  10   8  -1   30.26    1.00 
 -10   8   1   30.45    0.99 
 -10   8   1   31.15    1.03 
  -9  -8   1   66.00    2.04 
   9  -8  -1   64.68    1.95 
  -9  -8   1   66.10    1.99 
  -9  -8   1   63.71    2.02 
  -9   8   1   67.46    2.04 
   9   8  -1   63.14    1.98 
  -9   8   1   68.19    1.98 
  -8  -8   1    5.74    0.42 
  -8  -8   1    6.11    0.41 
  -8  -8   1    5.75    0.38 
   8  -8  -1    5.67    0.33 
   8  -8  -1    5.60    0.41 
  -8   8   1    6.07    0.37 
  -8   8   1    6.36    0.42 
   8   8  -1    5.56    0.37 
   7  -8  -1  102.12    3.06 
  -7  -8   1  105.21    3.18 
  -7  -8   1  102.99    3.12 
   7  -8  -1  106.12    3.15 
  -7  -8   1  105.06    3.17 
  -7   8   1  105.95    3.17 
   7   8  -1  105.39    3.11 
  -7   8   1  106.24    3.08 
   6  -8  -1   12.35    0.76 
   6  -8  -1   12.24    0.56 
  -6  -8   1   13.25    0.63 
   6  -8  -1   11.95    0.64 
  -6  -8   1   12.58    0.66 
  -6  -8   1   13.75    0.67 
   6   8  -1   12.35    0.62 
  -6   8   1   12.42    0.61 
  -6   8   1   13.98    0.67 
  -6   8   1   11.32    0.74 
   6   8  -1   12.53    0.60 
   5  -8  -1   97.82    3.23 
  -5  -8   1  100.66    3.00 
  -5  -8   1   97.94    3.02 
   5  -8  -1   97.70    2.92 
   5  -8  -1   98.28    3.03 
  -5  -8   1   95.85    3.04 
   5   8  -1  100.97    3.00 
   5   8  -1  100.64    2.97 
  -5   8   1  101.61    3.02 
  -5   8   1   97.56    3.23 
  -5   8   1  100.13    3.03 
  -4  -8   1   89.30    2.84 
   4  -8  -1   90.01    2.84 
  -4  -8   1   93.15    2.86 
  -4  -8   1   90.07    2.81 
   4  -8  -1   91.61    3.04 
  -4  -8   1   89.59    2.79 
   4  -8  -1   93.11    2.74 
   4   8  -1   92.41    2.81 
   4   8  -1   92.98    2.78 
  -4   8   1   93.35    2.85 
  -4   8   1   90.56    3.03 
  -4   8   1   93.55    2.83 
   3  -8  -1   16.34    0.91 
  -3  -8   1   16.93    0.78 
  -3  -8   1   16.77    0.75 
   3  -8  -1   16.92    0.79 
   3  -8  -1   16.08    0.70 
  -3  -8   1   16.07    0.80 
  -3   8   1   18.56    0.79 
   3   8  -1   15.93    0.75 
  -3   8   1   15.83    0.89 
  -3   8   1   16.55    0.78 
   3   8  -1   15.86    0.73 
  -2  -8   1  152.70    4.53 
   2  -8  -1  152.36    4.72 
   2  -8  -1  153.39    4.53 
  -2  -8   1  153.63    4.46 
  -2  -8   1  157.72    4.53 
   2  -8  -1  149.19    4.39 
   2  -8  -1  154.47    4.46 
   2  -8  -1  152.87    4.47 
   2   8  -1  151.99    4.47 
  -2   8   1  150.48    4.49 
   2   8  -1  154.03    4.67 
   2   8  -1  155.84    4.44 
  -2   8   1  151.88    4.50 
  -2   8   1  151.11    4.71 
  -1  -8   1   39.76    1.46 
   1  -8  -1   39.44    1.41 
  -1  -8   1   41.77    1.40 
   1  -8  -1   38.69    1.37 
  -1  -8   1   40.68    1.44 
   1  -8  -1   40.73    1.62 
   1   8  -1   40.45    1.42 
  -1   8   1   38.02    1.41 
   1   8  -1   42.98    1.59 
   1   8  -1   39.93    1.38 
   1   8  -1   41.29    1.59 
  -1   8   1   38.68    1.42 
  -1   8   1   40.59    1.60 
   0  -8   1  100.38    3.10 
   0  -8  -1  103.23    3.09 
   0  -8   1  101.39    3.07 
   0  -8  -1  100.81    3.02 
   0  -8  -1  101.83    3.13 
   0  -8   1  101.45    3.02 
   0   8   1  101.20    3.02 
   0   8   1   98.50    3.06 
   0   8   1  101.62    3.27 
   0   8  -1   97.99    3.05 
   0   8  -1   98.22    3.04 
   0   8  -1   98.81    3.25 
  -1  -8  -1  126.92    3.75 
   1  -8   1  122.99    3.70 
   1  -8   1  123.04    3.65 
  -1  -8  -1  124.38    3.78 
  -1  -8  -1  126.10    3.69 
   1  -8   1  124.17    3.75 
  -1   8  -1  125.52    3.70 
  -1   8  -1  126.63    3.93 
   1   8   1  125.08    3.91 
   1   8   1  124.93    3.68 
   1   8   1  122.66    3.71 
  -1   8  -1  120.21    3.70 
   2  -8   1   20.53    0.84 
  -2  -8  -1   20.06    0.93 
   2  -8   1   19.85    0.90 
  -2  -8  -1   22.08    0.93 
   2  -8   1   21.48    1.04 
  -2  -8  -1   20.60    0.88 
   2  -8   1   21.00    0.88 
   2   8   1   21.47    0.87 
  -2   8  -1   20.99    0.88 
  -2   8  -1   21.39    1.03 
   2   8   1   20.46    0.89 
  -2   8  -1   21.92    0.89 
  -3  -8  -1  157.78    4.69 
  -3  -8  -1  159.64    4.63 
   3  -8   1  157.36    4.56 
   3  -8   1  157.28    4.84 
   3  -8   1  161.83    4.61 
  -3  -8  -1  157.85    4.69 
   3  -8   1  153.01    4.52 
   3  -8   1  158.15    4.66 
  -3   8  -1  157.03    4.84 
  -3   8  -1  158.87    4.64 
  -3   8  -1  158.36    4.62 
   3   8   1  161.44    4.64 
   3   8   1  161.70    4.61 
  -4  -8  -1   34.28    1.24 
  -4  -8  -1   33.92    1.29 
  -4  -8  -1   33.76    1.29 
   4  -8   1   33.79    1.25 
   4  -8   1   33.51    1.15 
   4  -8   1   32.76    1.40 
  -4   8  -1   32.62    1.39 
  -4   8  -1   33.61    1.24 
   4   8   1   32.80    1.22 
   4   8   1   34.49    1.21 
  -4   8  -1   34.09    1.23 
   5  -8   1   30.54    1.05 
  -5  -8  -1   29.68    1.13 
  -5  -8  -1   29.86    1.18 
  -5  -8  -1   28.96    1.17 
   5  -8   1   30.93    1.15 
   5  -8   1   29.22    1.28 
  -5  -8  -1   29.94    1.17 
   5   8   1   30.60    1.11 
  -5   8  -1   30.06    1.29 
  -5   8  -1   31.04    1.07 
  -5   8  -1   29.73    1.13 
   5   8   1   30.41    1.13 
   6  -8   1  120.35    3.60 
  -6  -8  -1  126.28    3.62 
  -6  -8  -1  119.85    3.62 
   6  -8   1  121.50    3.50 
  -6  -8  -1  119.35    3.66 
   6  -8   1  118.38    3.78 
   6   8   1  121.69    3.57 
  -6   8  -1  117.33    3.78 
  -6   8  -1  123.71    3.53 
  -6   8  -1  121.56    3.60 
  -7  -8  -1    0.79    0.21 
  -7  -8  -1    0.27    0.22 
   7  -8   1    0.36    0.17 
  -7  -8  -1    0.56    0.20 
   7  -8   1    0.29    0.13 
  -7   8  -1    0.77    0.20 
   7   8   1    0.17    0.14 
  -7   8  -1    0.26    0.14 
   8  -8   1  108.36    3.21 
  -8  -8  -1  106.98    3.26 
   8  -8   1  109.26    3.14 
  -8  -8  -1  109.12    3.25 
  -8  -8  -1  109.69    3.22 
  -8   8  -1  107.47    3.22 
   8   8   1  108.38    3.19 
  -8   8  -1  111.45    3.17 
  -9  -8  -1    9.51    0.50 
   9  -8   1    9.80    0.48 
  -9  -8  -1    9.21    0.49 
  -9  -8  -1    9.27    0.46 
   9  -8   1    9.27    0.41 
   9   8   1    9.56    0.45 
  -9   8  -1    9.20    0.43 
  -9   8  -1    9.35    0.47 
  10  -8   1   66.82    1.91 
 -10  -8  -1   66.05    1.93 
 -10  -8  -1   63.57    1.97 
  10   8   1   63.85    1.93 
 -10   8  -1   65.21    1.94 
 -10   8  -1   66.65    1.93 
 -11  -8  -1   41.55    1.26 
  11  -8   1   40.86    1.21 
 -11   8  -1   41.65    1.24 
  -9  -9   1    4.75    0.25 
  -9  -9   1    4.89    0.27 
   9  -9  -1    4.47    0.23 
   9   9  -1    4.89    0.25 
  -9   9   1    5.21    0.28 
   8  -9  -1    0.26    0.14 
  -8  -9   1    0.42    0.14 
   8  -9  -1    0.50    0.11 
  -8  -9   1    0.51    0.12 
  -8  -9   1    0.52    0.15 
  -8   9   1    0.18    0.11 
   8   9  -1    0.47    0.12 
   7  -9  -1    2.71    0.27 
  -7  -9   1    2.56    0.25 
   7  -9  -1    2.64    0.21 
  -7  -9   1    2.83    0.24 
  -7  -9   1    2.65    0.27 
  -7   9   1    2.38    0.26 
   7   9  -1    2.81    0.24 
  -6  -9   1    2.10    0.25 
  -6  -9   1    2.48    0.29 
  -6  -9   1    2.09    0.23 
   6  -9  -1    2.41    0.22 
   6  -9  -1    2.69    0.28 
   6   9  -1    2.22    0.24 
  -6   9   1    2.46    0.26 
   6   9  -1    2.53    0.25 
  -5  -9   1    0.15    0.21 
   5  -9  -1    0.12    0.11 
  -5  -9   1    0.11    0.13 
  -5  -9   1    0.09    0.13 
   5  -9  -1    0.07    0.13 
   5   9  -1    0.26    0.14 
  -5   9   1    0.08    0.16 
   5   9  -1    0.21    0.14 
  -5   9   1    0.75    0.18 
   4  -9  -1    3.57    0.29 
  -4  -9   1    3.52    0.33 
   4  -9  -1    3.86    0.35 
  -4  -9   1    3.54    0.31 
  -4  -9   1    4.10    0.40 
   4   9  -1    4.18    0.34 
   4   9  -1    4.38    0.34 
  -4   9   1    3.57    0.35 
  -4   9   1    3.78    0.35 
  -3  -9   1    1.36    0.25 
  -3  -9   1    1.18    0.21 
  -3  -9   1    1.05    0.21 
   3  -9  -1    1.38    0.24 
   3  -9  -1    1.27    0.19 
   3   9  -1    1.55    0.23 
   3   9  -1    1.06    0.21 
  -3   9   1    1.31    0.23 
  -3   9   1    1.01    0.22 
   2  -9  -1    5.21    0.41 
  -2  -9   1    4.75    0.39 
  -2  -9   1    5.13    0.37 
  -2  -9   1    4.91    0.41 
   2   9  -1    5.21    0.40 
  -2   9   1    5.16    0.40 
   2   9  -1    4.84    0.38 
  -2   9   1    5.02    0.40 
  -2   9   1    5.06    0.52 
   1  -9  -1    9.98    0.52 
   1  -9  -1    9.18    0.56 
  -1  -9   1   10.47    0.52 
  -1  -9   1    9.35    0.55 
  -1  -9   1   10.93    0.56 
   1  -9  -1    9.48    0.55 
   1   9  -1    9.93    0.53 
  -1   9   1    9.03    0.66 
  -1   9   1    9.63    0.55 
  -1   9   1    9.59    0.53 
   1   9  -1    9.75    0.70 
   1   9  -1   10.34    0.54 
   0  -9   1    1.55    0.25 
   0  -9  -1    1.75    0.28 
   0  -9  -1    1.39    0.25 
   0  -9   1    1.91    0.28 
   0  -9  -1    1.51    0.26 
   0  -9   1    1.54    0.24 
   0   9   1    1.83    0.27 
   0   9  -1    1.55    0.33 
   0   9  -1    2.01    0.28 
   0   9  -1    1.62    0.25 
   0   9   1    2.14    0.40 
   0   9   1    1.37    0.23 
   1  -9   1    6.89    0.45 
  -1  -9  -1    6.25    0.42 
   1  -9   1    6.21    0.41 
   1  -9   1    6.97    0.46 
  -1  -9  -1    6.82    0.48 
  -1  -9  -1    6.31    0.45 
  -1   9  -1    6.66    0.44 
   1   9   1    7.05    0.46 
   1   9   1    6.53    0.44 
  -1   9  -1    5.95    0.53 
  -1   9  -1    5.84    0.43 
  -2  -9  -1   15.39    0.71 
  -2  -9  -1   15.60    0.68 
  -2  -9  -1   14.86    0.72 
   2  -9   1   16.00    0.70 
   2  -9   1   15.61    0.72 
   2  -9   1   16.09    0.66 
  -2   9  -1   15.28    0.68 
   2   9   1   14.94    0.67 
   2   9   1   15.28    0.69 
  -2   9  -1   14.52    0.84 
  -2   9  -1   15.07    0.69 
  -3  -9  -1    0.30    0.15 
   3  -9   1    0.04    0.14 
  -3  -9  -1    0.02    0.15 
  -3  -9  -1    0.29    0.17 
   3  -9   1    0.03    0.19 
  -3   9  -1    0.09    0.14 
   3   9   1    0.01    0.14 
   3   9   1    0.17    0.15 
  -3   9  -1    0.09    0.15 
   4  -9   1   20.57    0.85 
  -4  -9  -1   20.35    0.81 
   4  -9   1   21.07    0.75 
  -4  -9  -1   20.41    0.86 
  -4  -9  -1   20.69    0.86 
   4   9   1   21.17    0.83 
   4   9   1   21.37    0.81 
  -4   9  -1   21.31    0.82 
  -4   9  -1   21.52    0.84 
   5  -9   1    2.09    0.25 
   5  -9   1    2.51    0.22 
  -5  -9  -1    1.95    0.24 
  -5  -9  -1    2.10    0.27 
  -5  -9  -1    2.50    0.29 
  -5   9  -1    2.14    0.26 
   5   9   1    2.45    0.26 
   5   9   1    2.48    0.28 
  -5   9  -1    2.48    0.41 
  -6  -9  -1   13.25    0.62 
   6  -9   1   13.69    0.60 
  -6  -9  -1   13.91    0.59 
   6  -9   1   14.19    0.53 
  -6   9  -1   13.37    0.59 
   6   9   1   13.77    0.58 
   7  -9   1   10.90    0.50 
  -7  -9  -1   11.15    0.52 
   7  -9   1   11.69    0.45 
  -7  -9  -1   11.27    0.49 
  -7   9  -1   11.01    0.45 
  -7   9  -1   11.26    0.50 
   7   9   1   11.24    0.49 
   8  -9   1    0.11    0.08 
  -8  -9  -1    0.25    0.15 
  -8  -9  -1    0.29    0.11 
  -8  -9  -1    0.17    0.18 
   8  -9   1    0.28    0.12 
   8   9   1    0.23    0.09 
  -8   9  -1    0.22    0.12 
  -8   9  -1    0.18    0.09 
   9  -9   1    3.00    0.18 
  -9  -9  -1    2.94    0.20 
  -9   9  -1    2.92    0.22 
   9   9   1    3.07    0.20 
  -6 -10   1    2.13    0.17 
   6 -10  -1    2.00    0.20 
   6 -10  -1    1.66    0.14 
  -6  10   1    2.36    0.19 
   6  10  -1    1.95    0.17 
  -5 -10   1   51.07    1.53 
   5 -10  -1   49.54    1.48 
   5 -10  -1   51.79    1.56 
   5  10  -1   48.88    1.51 
  -5  10   1   51.66    1.52 
  -5  10   1   51.90    1.55 
   5  10  -1   50.87    1.53 
   4 -10  -1   44.68    1.38 
  -4 -10   1   40.13    1.36 
  -4 -10   1   43.19    1.34 
  -4  10   1   45.13    1.36 
  -4  10   1   43.62    1.36 
   4  10  -1   43.18    1.35 
   4  10  -1   43.42    1.34 
   3 -10  -1    0.74    0.15 
  -3 -10   1    1.13    0.16 
  -3 -10   1    0.95    0.17 
  -3 -10   1    1.24    0.18 
  -3  10   1    0.91    0.16 
   3  10  -1    1.07    0.16 
  -3  10   1    1.21    0.18 
   3  10  -1    1.06    0.17 
   2 -10  -1   80.57    2.42 
  -2 -10   1   82.46    2.37 
  -2 -10   1   77.59    2.39 
  -2 -10   1   80.24    2.39 
   2  10  -1   79.75    2.34 
   2  10  -1   81.29    2.39 
  -2  10   1   79.76    2.37 
  -2  10   1   81.45    2.40 
  -1 -10   1   55.14    1.68 
   1 -10  -1   55.21    1.75 
  -1 -10   1   54.62    1.72 
   1 -10  -1   55.22    1.80 
  -1 -10   1   53.59    1.72 
  -1  10   1   57.47    1.73 
   1  10  -1   56.10    1.72 
   0 -10  -1   93.89    2.80 
   0 -10  -1   93.08    2.77 
   0 -10  -1   95.06    2.73 
   0 -10   1   97.24    2.80 
   0 -10   1   94.27    2.73 
   0 -10   1   91.71    2.77 
   0  10   1   94.98    2.79 
   0  10  -1   94.67    2.78 
  -1 -10  -1  120.37    3.59 
   1 -10   1  124.09    3.62 
  -1 -10  -1  124.24    3.55 
  -1 -10  -1  124.82    3.62 
   1 -10   1  125.32    3.54 
   1 -10   1  120.24    3.57 
  -1  10  -1  125.88    3.58 
   1  10   1  128.28    3.61 
   1  10   1  126.20    3.55 
  -1  10  -1  126.26    3.60 
  -2 -10  -1   15.18    0.59 
   2 -10   1   14.88    0.57 
  -2 -10  -1   15.03    0.62 
   2 -10   1   14.23    0.62 
  -2 -10  -1   14.50    0.62 
   2  10   1   15.35    0.61 
  -2  10  -1   15.42    0.60 
   2  10   1   14.81    0.59 
  -2  10  -1   15.63    0.61 
  -3 -10  -1   88.39    2.70 
  -3 -10  -1   91.86    2.70 
   3 -10   1   91.85    2.72 
  -3 -10  -1   93.24    2.68 
   3  10   1   92.45    2.67 
  -3  10  -1   92.67    2.69 
  -3  10  -1   91.22    2.68 
   3  10   1   95.96    2.70 
  -4 -10  -1    2.24    0.22 
  -4 -10  -1    2.54    0.22 
   4 -10   1    2.29    0.22 
  -4 -10  -1    2.26    0.23 
  -4  10  -1    2.72    0.23 
   4  10   1    2.44    0.21 
   4  10   1    2.86    0.23 
  -4  10  -1    2.62    0.24 
   5 -10   1   26.31    0.88 
  -5 -10  -1   25.54    0.85 
  -5  10  -1   26.48    0.87 
   5  10   1   25.78    0.85 
  -6 -10  -1   58.21    1.70 
   6 -10   1   56.41    1.71 
   6  10   1   59.76    1.71 
  16   0  -2   83.98    2.75 
  16   0  -2   81.58    2.74 
 -16   0   2   97.71    2.67 
 -16   0   2   92.56    2.61 
 -15   0   2    7.62    0.44 
  15   0  -2    6.85    0.57 
 -15   0   2    7.15    0.40 
  15   0  -2    6.76    0.59 
  15   0  -2    6.46    0.88 
  14   0  -2  144.13    4.70 
 -14   0   2  157.47    4.49 
  14   0  -2  153.80    4.82 
 -14   0   2  154.59    4.43 
  14   0  -2  161.83    4.80 
 -13   0   2   14.85    0.68 
  13   0  -2   15.04    0.94 
 -13   0   2   15.03    0.65 
 -13   0   2   14.40    0.81 
  13   0  -2   13.63    0.86 
  13   0  -2   14.65    0.93 
 -12   0   2   40.57    1.39 
  12   0  -2   42.71    1.72 
  12   0  -2   42.58    1.70 
  12   0  -2   35.81    1.60 
 -12   0   2   41.75    1.35 
 -12   0   2   41.77    1.54 
 -11   0   2   75.91    2.49 
  11   0  -2   78.52    2.70 
  10   0  -2    3.32    0.47 
 -10   0   2    3.29    0.32 
  -9   0   2  401.81   11.10 
   9   0  -2  405.60   11.30 
   9   0  -2  387.61   11.52 
   8   0  -2  185.00    5.58 
  -8   0   2  195.33    5.42 
   8   0  -2  190.68    5.76 
  -7   0   2  372.22   10.36 
   7   0  -2  377.08   10.66 
   6   0  -2  204.93    5.84 
  -6   0   2  195.87    5.60 
   6   0  -2  199.46    5.86 
   5   0  -2   14.10    0.67 
   5   0  -2   15.43    0.68 
  -4   0   2  300.48    8.48 
   4   0  -2  281.89    8.46 
   4   0  -2  326.45    8.50 
  -3   0   2  160.07    4.78 
   3   0  -2  177.71    4.81 
   2   0  -2  227.66    6.31 
  -2   0   2  225.81    6.31 
  -1   0   2  732.36   22.39 
   1   0  -2  855.19   22.60 
  -1   0   2  816.49   22.53 
   0   0   2   14.87    0.49 
   0   0   2   13.27    0.46 
   4   0   2  213.92    5.90 
   4   0   2  197.92    5.65 
   5   0   2  101.43    3.21 
  -5   0  -2  108.10    3.06 
  -6   0  -2  243.70    6.69 
   6   0   2  233.22    6.97 
   6   0   2  240.30    6.72 
   7   0   2  261.67    7.57 
   7   0   2  263.35    7.99 
  -7   0  -2  261.02    7.42 
   7   0   2  272.06    7.46 
  -8   0  -2  305.24    8.61 
   8   0   2  305.93    8.80 
   8   0   2  309.91    8.64 
  -9   0  -2  493.42   13.81 
   9   0   2  500.81   14.03 
   9   0   2  497.18   13.84 
 -10   0  -2    1.07    0.22 
  10   0   2    1.45    0.36 
  11   0   2  196.02    5.90 
  11   0   2  198.87    5.51 
  11   0   2  188.91    5.85 
 -11   0  -2  197.71    5.68 
  11   0   2  193.40    5.51 
 -11   0  -2  187.63    5.44 
  11   0   2  185.13    5.75 
 -12   0  -2    1.45    0.26 
  12   0   2    1.00    0.34 
  12   0   2    1.35    0.25 
  12   0   2    1.12    0.37 
 -12   0  -2    1.25    0.22 
 -12   0  -2    1.31    0.27 
  12   0   2    1.80    0.44 
  13   0   2   62.03    2.29 
 -13   0  -2   61.42    2.14 
 -13   0  -2   63.73    1.98 
  13   0   2   59.47    2.32 
 -13   0  -2   63.15    1.92 
  13   0   2   58.84    2.17 
 -14   0  -2  153.81    4.29 
  14   0   2  139.36    4.67 
 -14   0  -2  153.56    4.35 
  14   0   2  150.99    4.69 
  14   0   2  148.98    4.53 
  15   0   2    9.16    0.64 
 -15   0  -2    9.76    0.50 
  15   0   2    9.61    0.59 
 -15   0  -2    9.83    0.46 
  16   0   2  162.06    4.61 
 -16   0  -2  167.26    4.58 
  16   0   2  154.19    4.70 
 -16  -1   2    1.08    0.19 
  16  -1  -2    0.95    0.26 
  16  -1  -2    0.94    0.21 
 -16  -1   2    1.00    0.18 
  16   1  -2    1.20    0.26 
 -16   1   2    0.96    0.20 
 -16   1   2    0.89    0.16 
  15  -1  -2   13.56    0.82 
  15  -1  -2   13.57    0.98 
 -15  -1   2   13.89    0.63 
 -15  -1   2   13.38    0.58 
  15  -1  -2   14.09    0.74 
  15   1  -2   13.55    0.79 
 -15   1   2   13.68    0.59 
 -15   1   2   14.48    0.64 
  15   1  -2   14.85    0.78 
  14  -1  -2    6.42    0.66 
  14  -1  -2    7.30    0.65 
 -14  -1   2    6.12    0.42 
 -14  -1   2    7.25    0.41 
  14  -1  -2    6.40    0.57 
 -14   1   2    6.68    0.46 
 -14   1   2    6.53    0.40 
  14   1  -2    6.53    0.64 
  14   1  -2    6.84    0.63 
  14   1  -2    6.54    0.62 
  13  -1  -2   20.67    1.14 
 -13  -1   2   19.59    0.81 
  13  -1  -2   19.46    1.01 
 -13  -1   2   18.89    0.76 
 -13  -1   2   19.11    0.94 
  13  -1  -2   19.46    1.10 
  13   1  -2   18.82    1.03 
  13   1  -2   19.28    1.03 
 -13   1   2   20.10    0.78 
  13   1  -2   18.97    1.02 
 -13   1   2   19.64    0.82 
  12  -1  -2   62.92    2.30 
 -12  -1   2   68.44    2.26 
  12  -1  -2   67.72    2.50 
 -12  -1   2   67.02    2.09 
 -12  -1   2   67.88    2.05 
  12  -1  -2   65.34    2.46 
  12   1  -2   64.63    2.35 
  12   1  -2   68.17    2.36 
  12   1  -2   62.65    2.32 
 -12   1   2   66.36    2.10 
 -12   1   2   69.47    2.06 
  11  -1  -2   16.80    0.99 
 -11  -1   2   14.82    0.93 
 -11  -1   2   16.65    0.80 
  11  -1  -2   14.79    1.51 
 -11   1   2   17.11    0.81 
  11   1  -2   18.02    0.93 
  11   1  -2   15.06    1.33 
 -11   1   2   16.59    0.71 
  10  -1  -2  108.12    3.97 
  10  -1  -2  112.29    3.69 
 -10  -1   2  113.12    3.44 
  10   1  -2  115.88    3.56 
 -10   1   2  116.44    3.43 
   9  -1  -2    5.36    0.60 
  -9  -1   2    6.54    0.40 
   9  -1  -2    5.04    0.49 
  -9   1   2    5.19    0.38 
   9   1  -2    5.08    0.47 
   8  -1  -2   24.28    1.11 
   8  -1  -2   27.63    1.29 
  -8  -1   2   27.24    0.97 
  -8   1   2   26.56    0.95 
   8   1  -2   25.38    1.16 
   8   1  -2   24.91    1.04 
  -7  -1   2   52.57    1.64 
   7  -1  -2   54.18    1.95 
   7  -1  -2   53.38    1.69 
   7  -1  -2   49.99    1.90 
   7   1  -2   51.64    1.83 
  -7   1   2   53.58    1.62 
   7   1  -2   49.32    1.97 
   6  -1  -2    6.43    0.49 
  -6  -1   2    6.42    0.33 
   6  -1  -2    6.47    0.44 
   6   1  -2    6.64    0.54 
  -6   1   2    5.92    0.45 
   6   1  -2    5.93    0.42 
   5  -1  -2  184.77    5.48 
   5   1  -2  195.74    5.44 
   5   1  -2  184.82    5.55 
  -5   1   2  187.47    5.41 
   4  -1  -2  168.71    4.82 
  -4   1   2  163.89    4.75 
   4   1  -2  170.46    4.78 
   4   1  -2  161.50    4.87 
   3  -1  -2   93.08    2.81 
   3   1  -2  103.32    2.82 
  -3   1   2   96.33    2.78 
   3   1  -2   86.68    2.84 
  -2  -1   2   13.01    0.52 
   2  -1  -2   12.31    0.49 
   2   1  -2   10.58    0.51 
  -2   1   2   12.17    0.48 
   1  -1  -2   51.06    1.48 
  -1  -1   2   48.44    1.56 
   1   1  -2   47.62    1.54 
  -1   1   2   51.69    1.50 
   0  -1  -2   87.98    2.37 
   0  -1   2   81.13    2.56 
   0   1  -2   85.94    2.46 
   0   1   2   84.24    2.44 
   1  -1   2  175.32    4.93 
  -1   1  -2  162.21    4.73 
   1   1   2  173.67    4.77 
   2  -1   2    6.28    0.42 
   2   1   2    8.53    0.36 
   3  -1   2  597.56   16.78 
   3   1   2  618.15   16.55 
   3   1   2  569.05   16.55 
   4  -1   2   23.49    0.99 
   4   1   2   23.52    0.82 
   4   1   2   22.16    0.84 
   5  -1   2  144.21    3.96 
   5  -1   2  145.51    4.03 
   5  -1   2  133.20    4.24 
   5   1   2  140.98    4.05 
   5   1   2  130.53    4.02 
   6  -1   2    3.30    0.40 
   6  -1   2    3.25    0.26 
  -6  -1  -2    3.01    0.24 
   6  -1   2    2.89    0.28 
   6   1   2    3.21    0.26 
  -6   1  -2    3.06    0.25 
   7  -1   2   38.10    1.34 
   7  -1   2   38.23    1.64 
  -7  -1  -2   38.66    1.27 
   7  -1   2   34.70    1.39 
  -7   1  -2   38.91    1.28 
   7   1   2   36.40    1.38 
   7   1   2   38.80    1.28 
   8  -1   2   33.62    1.38 
   8  -1   2   33.67    1.28 
   8  -1   2   34.79    1.66 
  -8  -1  -2   33.71    1.21 
   8   1   2   34.56    1.35 
  -8   1  -2   35.79    1.24 
   8   1   2   36.22    1.24 
   9  -1   2    7.76    0.54 
   9  -1   2    8.50    0.63 
  -9  -1  -2    8.40    0.49 
   9   1   2    8.10    0.59 
  -9   1  -2    8.27    0.50 
  10  -1   2   63.29    2.12 
  10  -1   2   57.64    2.23 
 -10  -1  -2   60.72    2.03 
  10   1   2   62.07    2.22 
 -10   1  -2   61.93    2.06 
  11  -1   2    7.04    0.67 
 -11  -1  -2    6.19    0.44 
  11  -1   2    6.26    0.63 
 -11  -1  -2    6.05    0.42 
 -11  -1  -2    6.36    0.47 
  11  -1   2    6.17    0.47 
  11  -1   2    5.81    0.66 
  11   1   2    7.31    0.72 
  11   1   2    6.69    0.45 
  11   1   2    7.56    0.63 
 -11   1  -2    6.50    0.49 
  11   1   2    5.21    0.62 
  11   1   2    6.13    0.48 
 -11   1  -2    5.85    0.41 
  12  -1   2   11.22    0.83 
  12  -1   2   11.25    0.82 
 -12  -1  -2   12.63    0.69 
 -12  -1  -2   10.92    0.57 
  12  -1   2   10.96    0.78 
 -12  -1  -2   10.97    0.55 
  12  -1   2   11.82    0.62 
  12   1   2   12.21    0.82 
 -12   1  -2   11.86    0.57 
  12   1   2   11.50    0.63 
 -12   1  -2   11.00    0.68 
  12   1   2   11.44    0.81 
  12   1   2   11.05    0.81 
 -13  -1  -2    9.78    0.64 
  13  -1   2   10.16    0.78 
  13  -1   2    9.91    0.56 
 -13  -1  -2   10.33    0.53 
  13  -1   2    9.90    0.78 
 -13  -1  -2   10.59    0.53 
  13  -1   2   11.16    0.72 
 -13   1  -2   10.29    0.56 
  13   1   2    9.42    0.77 
  13   1   2   10.67    0.60 
  13   1   2    9.93    0.76 
 -13   1  -2   10.64    0.70 
 -13   1  -2   10.43    0.52 
  13   1   2    9.46    0.76 
 -14  -1  -2    5.27    0.38 
 -14  -1  -2    5.18    0.37 
  14  -1   2    4.78    0.53 
  14  -1   2    4.84    0.48 
  14  -1   2    4.56    0.55 
  14   1   2    5.30    0.59 
 -14   1  -2    5.19    0.39 
  14   1   2    4.28    0.51 
 -14   1  -2    5.28    0.36 
  14   1   2    5.98    0.57 
 -15  -1  -2   29.23    1.01 
  15  -1   2   28.54    1.20 
  15   1   2   27.16    1.16 
 -15   1  -2   29.81    1.02 
  15   1   2   26.45    1.15 
 -15   1  -2   27.13    0.97 
  16  -1   2    0.21    0.16 
 -16  -1  -2    0.17    0.12 
 -16   1  -2    0.20    0.13 
 -16   1  -2    0.19    0.13 
  16   1   2    0.13    0.16 
  16   1   2    0.17    0.19 
 -16  -2   2   34.72    1.14 
  16  -2  -2   32.40    1.24 
 -16   2   2   33.19    1.09 
  16   2  -2   34.11    1.25 
  15  -2  -2    7.84    0.60 
 -15  -2   2    8.54    0.44 
 -15  -2   2    8.37    0.46 
  15  -2  -2    8.43    0.52 
  15   2  -2    9.16    0.61 
 -15   2   2    8.38    0.44 
  14  -2  -2   35.25    1.59 
  14  -2  -2   39.55    1.59 
 -14  -2   2   36.20    1.25 
  14  -2  -2   37.75    1.41 
 -14  -2   2   37.55    1.31 
 -14   2   2   38.64    1.29 
  14   2  -2   40.64    1.55 
 -14   2   2   38.40    1.30 
  13  -2  -2    1.50    0.38 
  13  -2  -2    1.27    0.32 
 -13  -2   2    1.39    0.31 
 -13  -2   2    1.62    0.25 
  13  -2  -2    1.34    0.36 
 -13  -2   2    1.58    0.24 
  13   2  -2    1.57    0.35 
 -13   2   2    1.55    0.24 
 -13   2   2    1.82    0.28 
  12  -2  -2   39.49    1.56 
 -12  -2   2   42.69    1.38 
  12  -2  -2   40.01    1.76 
 -12  -2   2   41.36    1.57 
 -12  -2   2   39.99    1.40 
  12  -2  -2   39.04    1.72 
 -12   2   2   42.79    1.41 
  12   2  -2   43.83    1.66 
 -12   2   2   42.29    1.39 
 -11  -2   2    3.93    0.35 
 -11  -2   2    4.55    0.43 
 -11  -2   2    4.42    0.37 
  11  -2  -2    3.76    0.55 
  11  -2  -2    3.84    0.58 
  11  -2  -2    4.45    0.55 
 -11  -2   2    4.16    0.40 
  11   2  -2    4.70    0.55 
 -11   2   2    4.00    0.35 
  11   2  -2    4.44    0.52 
 -11   2   2    4.62    0.39 
  10  -2  -2    0.31    0.26 
 -10  -2   2    0.34    0.17 
  10   2  -2    1.18    0.32 
   9  -2  -2   47.49    1.68 
  -9  -2   2   45.83    1.57 
   9  -2  -2   45.20    2.04 
   9  -2  -2   41.81    1.74 
   9   2  -2   44.90    1.61 
   8  -2  -2   57.71    2.20 
   8  -2  -2   68.77    2.51 
   8  -2  -2   64.36    2.15 
  -8  -2   2   64.29    2.04 
   8   2  -2   64.41    2.10 
  -7  -2   2   67.23    2.05 
   7  -2  -2   68.49    2.43 
   7  -2  -2   64.27    2.15 
   7  -2  -2   59.68    2.20 
   7   2  -2   65.48    2.46 
  -7   2   2   67.38    2.03 
   6  -2  -2   37.17    1.44 
  -6  -2   2   41.78    1.35 
   6  -2  -2   41.66    1.64 
   6   2  -2   41.69    1.48 
  -6   2   2   41.44    1.94 
   6   2  -2   40.65    1.69 
  -6   2   2   46.39    1.36 
  -5  -2   2  114.20    3.40 
   5  -2  -2  123.54    3.70 
   5  -2  -2  105.08    3.58 
  -5   2   2  124.23    3.58 
   5   2  -2  118.74    3.78 
   5   2  -2  123.25    3.55 
   4  -2  -2  143.86    4.36 
   4   2  -2  142.63    4.47 
  -4   2   2  148.73    4.28 
   4   2  -2  149.98    4.28 
  -3  -2   2    0.80    0.18 
   3  -2  -2    1.18    0.20 
   3   2  -2    1.04    0.25 
  -3   2   2    1.02    0.18 
   2  -2  -2   28.82    1.03 
  -2  -2   2   30.73    1.11 
  -2   2   2   28.93    1.03 
   2   2  -2   28.56    1.14 
  -1  -2   2  255.10    7.26 
   1  -2  -2  244.99    7.07 
  -1   2   2  262.55    7.13 
   1   2  -2  250.84    7.21 
   0  -2   2   98.14    3.02 
   0  -2  -2   97.03    2.77 
   0   2  -2   91.78    2.87 
   0   2   2   95.11    2.84 
  -1  -2  -2   99.84    3.08 
   1  -2   2  111.66    3.37 
   1   2   2  118.36    3.24 
  -1   2  -2  103.20    3.17 
   2  -2   2   49.36    1.69 
   2   2   2   46.97    1.57 
  -2   2  -2   43.10    1.44 
   3  -2   2  230.64    6.67 
   3   2   2  219.05    6.51 
  -3   2  -2  232.09    6.32 
   4  -2   2   61.67    2.14 
   4  -2   2   55.75    1.94 
   4   2   2   59.79    1.99 
  -5  -2  -2    1.27    0.17 
   5  -2   2    1.21    0.30 
   5  -2   2    0.97    0.22 
   5   2   2    1.19    0.25 
   6  -2   2   58.60    1.82 
  -6  -2  -2   56.07    1.79 
   6  -2   2   57.60    2.24 
   6  -2   2   56.70    1.92 
   6   2   2   58.87    1.79 
   7  -2   2   87.97    2.70 
   7  -2   2   86.05    3.19 
   7  -2   2   87.38    2.81 
  -7  -2  -2   90.85    2.67 
   7  -2   2   84.35    2.82 
   7   2   2   89.45    2.78 
   7   2   2   91.36    2.71 
  -7   2  -2   89.75    2.69 
   8  -2   2   43.86    2.07 
   8  -2   2   44.88    1.70 
  -8  -2  -2   45.64    1.54 
   8  -2   2   47.75    1.70 
  -8   2  -2   46.33    1.56 
   8   2   2   44.64    1.64 
   9  -2   2   93.58    3.02 
  -9  -2  -2   88.82    2.84 
   9  -2   2   85.07    3.51 
   9  -2   2   92.61    3.06 
  -9   2  -2   93.23    2.89 
   9   2   2   91.73    2.98 
   9   2   2  100.22    2.83 
 -10  -2  -2   13.89    0.71 
  10  -2   2   14.47    0.85 
  10  -2   2   14.17    0.87 
  10   2   2   14.09    0.83 
 -10   2  -2   15.17    0.76 
 -11  -2  -2   82.66    2.71 
  11  -2   2   83.76    2.61 
  11  -2   2   87.67    2.95 
  11  -2   2   81.38    2.88 
 -11  -2  -2   79.34    2.54 
  11  -2   2   86.33    2.87 
  11  -2   2   86.18    2.59 
  11   2   2   79.69    2.84 
  11   2   2   85.71    2.58 
  11   2   2   89.28    2.89 
 -11   2  -2   85.09    2.56 
  11   2   2   83.86    2.86 
 -11   2  -2   84.22    2.75 
  12  -2   2   10.16    0.76 
 -12  -2  -2    9.74    0.52 
  12  -2   2    9.14    0.74 
  12  -2   2    9.90    0.58 
  12  -2   2    9.81    0.59 
 -12  -2  -2   10.47    0.64 
  12   2   2   10.01    0.74 
 -12   2  -2    9.74    0.53 
  12   2   2    9.70    0.57 
  12   2   2    9.94    0.79 
 -12   2  -2    9.84    0.68 
  12   2   2    9.31    0.72 
  13  -2   2   19.95    1.07 
 -13  -2  -2   19.61    0.80 
  13  -2   2   18.83    0.83 
  13  -2   2   20.41    1.06 
 -13  -2  -2   18.79    0.93 
 -13  -2  -2   20.37    0.83 
  13   2   2   19.82    1.04 
 -13   2  -2   19.98    0.83 
  13   2   2   20.55    0.85 
 -13   2  -2   19.72    0.80 
  13   2   2   19.21    1.06 
  13   2   2   18.76    1.00 
 -14  -2  -2   41.52    1.35 
 -14  -2  -2   38.81    1.30 
  14  -2   2   38.08    1.57 
  14  -2   2   38.87    1.54 
  14   2   2   36.75    1.53 
  14   2   2   37.31    1.47 
 -14   2  -2   39.61    1.32 
  14   2   2   36.22    1.53 
 -14   2  -2   39.00    1.30 
 -15  -2  -2    0.29    0.18 
  15  -2   2    0.08    0.16 
 -15  -2  -2    0.38    0.14 
 -15   2  -2    0.20    0.13 
 -15   2  -2    0.24    0.14 
  15   2   2    0.08    0.20 
  15   2   2    0.11    0.21 
  16  -2   2   34.78    1.18 
 -16  -2  -2   37.63    1.13 
  16   2   2   31.45    1.20 
 -16   2  -2   32.47    1.06 
  16  -3  -2    7.81    0.45 
 -16  -3   2    8.42    0.41 
 -16   3   2    7.45    0.35 
  16   3  -2    8.26    0.47 
 -15  -3   2  119.44    3.59 
  15  -3  -2  129.95    3.77 
  15   3  -2  131.99    3.76 
 -15   3   2  113.53    3.54 
 -15   3   2  122.25    3.55 
 -14  -3   2    6.39    0.41 
 -14  -3   2    6.80    0.48 
  14  -3  -2    5.73    0.57 
  14  -3  -2    6.24    0.54 
 -14   3   2    6.72    0.45 
  14   3  -2    6.67    0.55 
 -14   3   2    6.35    0.39 
  13  -3  -2  161.92    4.99 
 -13  -3   2  156.65    4.69 
 -13  -3   2  165.86    4.75 
  13  -3  -2  161.52    5.04 
 -13  -3   2  154.47    4.90 
 -13   3   2  164.12    4.66 
  13   3  -2  166.18    4.91 
 -13   3   2  164.88    4.69 
 -12  -3   2   90.37    2.78 
 -12  -3   2   85.93    2.92 
  12  -3  -2   91.60    3.10 
  12  -3  -2   84.74    3.01 
 -12  -3   2   90.67    2.73 
  12   3  -2   91.71    2.94 
 -12   3   2   92.91    2.73 
 -12   3   2   87.38    2.69 
 -11  -3   2   27.26    1.02 
  11  -3  -2   24.98    1.27 
  11  -3  -2   27.83    1.32 
 -11  -3   2   27.36    1.17 
 -11  -3   2   26.27    1.05 
 -11   3   2   27.22    1.01 
 -11   3   2   26.12    0.99 
  11   3  -2   28.38    1.21 
  10  -3  -2  237.57    7.05 
 -10  -3   2  231.97    6.85 
  10  -3  -2  237.79    7.01 
   9  -3  -2   57.69    3.15 
   9  -3  -2   47.14    1.88 
   9  -3  -2   48.11    1.89 
  -9  -3   2   48.55    1.74 
   8  -3  -2  141.11    4.68 
  -8  -3   2  133.39    4.02 
   8  -3  -2  131.21    4.18 
   8  -3  -2  131.91    4.20 
   8   3  -2  134.92    4.56 
  -8   3   2  137.35    4.03 
  -7  -3   2  235.06    6.52 
   7  -3  -2  227.01    6.66 
   7  -3  -2  226.82    7.04 
   7  -3  -2  210.17    6.65 
   7   3  -2  239.30    7.09 
  -7   3   2  228.42    6.50 
   6  -3  -2   27.93    1.16 
   6  -3  -2   28.84    1.37 
   6  -3  -2   26.83    1.17 
  -6  -3   2   28.82    1.05 
   6   3  -2   31.37    1.44 
  -6   3   2   28.78    1.04 
   5  -3  -2  392.27   12.41 
   5  -3  -2  427.15   12.22 
  -5  -3   2  458.18   12.10 
   5   3  -2  447.39   12.56 
  -5   3   2  432.92   12.07 
  -5   3   2  460.19   12.34 
   4  -3  -2   67.72    2.24 
  -4  -3   2   70.49    2.14 
   4  -3  -2   73.11    2.44 
  -4  -3   2   71.49    2.33 
  -4   3   2   73.66    2.35 
   4   3  -2   66.08    2.46 
  -4   3   2   69.70    2.13 
  -3  -3   2  354.81   10.00 
   3  -3  -2  331.79    9.82 
   3  -3  -2  355.60    9.99 
  -3   3   2  351.19    9.72 
  -3   3   2  357.07    9.94 
   3   3  -2  354.56   10.10 
   2  -3  -2  521.73   14.14 
  -2  -3   2  481.69   14.22 
  -2   3   2  505.50   14.10 
   2   3  -2  512.85   14.24 
   1  -3  -2    1.27    0.22 
  -1   3   2    1.39    0.24 
   1   3  -2    1.57    0.28 
   0  -3  -2  424.22   11.70 
   0  -3   2  423.27   11.93 
   0   3  -2  411.32   11.77 
   0   3   2  415.73   11.77 
  -1  -3  -2  113.02    3.53 
   1  -3   2  122.15    3.78 
  -1   3  -2  117.37    3.59 
   1   3   2  121.03    3.66 
   2  -3   2  316.74    9.09 
   2   3   2  324.46    8.98 
  -2   3  -2  296.38    8.80 
   3  -3   2  185.18    5.61 
   3  -3   2  189.08    5.29 
  -3   3  -2  184.11    5.29 
   3   3   2  183.10    5.49 
  -3   3  -2  173.49    5.19 
   4  -3   2    7.81    0.49 
   4  -3   2    7.45    0.43 
  -4  -3  -2    7.98    0.38 
   4  -3   2    7.68    0.65 
   4   3   2    7.74    0.41 
  -4   3  -2    7.26    0.42 
   4   3   2    8.95    0.61 
   5  -3   2  317.10    9.34 
   5  -3   2  313.28    8.91 
   5  -3   2  308.83    8.75 
  -5  -3  -2  314.93    8.72 
   5   3   2  304.43    9.10 
  -5   3  -2  303.29    8.76 
   5   3   2  331.39    8.74 
  -6  -3  -2   51.85    1.64 
   6  -3   2   50.71    1.67 
   6  -3   2   50.15    1.81 
   6  -3   2   48.83    1.73 
   6  -3   2   51.75    2.18 
   6   3   2   49.51    1.72 
   6   3   2   50.78    1.96 
  -6   3  -2   51.75    1.67 
   7  -3   2   97.34    3.03 
   7  -3   2   97.35    3.12 
   7  -3   2   96.71    3.19 
   7  -3   2  100.31    3.68 
  -7  -3  -2   99.61    3.00 
   7   3   2  101.85    3.11 
  -7   3  -2  101.57    3.03 
  -8  -3  -2   94.03    2.88 
   8  -3   2   93.19    3.01 
   8  -3   2   91.44    3.59 
   8  -3   2   89.50    3.07 
   8   3   2   95.52    2.78 
   8   3   2   94.34    2.99 
  -8   3  -2   93.72    2.91 
   9  -3   2   35.58    1.55 
  -9  -3  -2   38.42    1.40 
   9  -3   2   37.54    1.52 
   9   3   2   40.12    1.31 
   9   3   2   37.85    1.50 
  -9   3  -2   37.80    1.42 
  10  -3   2  167.62    5.19 
  10  -3   2  157.13    4.82 
  10  -3   2  173.81    5.15 
 -10  -3  -2  169.07    4.97 
  10  -3   2  166.60    5.08 
  10  -3   2  158.80    4.83 
 -10  -3  -2  163.42    4.79 
  10  -3   2  165.61    4.82 
  10   3   2  172.42    5.09 
 -10   3  -2  162.98    4.82 
  10   3   2  177.22    4.84 
  10   3   2  171.44    4.83 
  10   3   2  164.64    5.09 
  11  -3   2    9.78    0.55 
  11  -3   2   11.99    0.76 
  11  -3   2    9.86    0.58 
  11  -3   2    9.55    0.61 
 -11  -3  -2   10.11    0.54 
 -11  -3  -2    9.88    0.63 
  11  -3   2   10.44    0.80 
 -11  -3  -2    9.89    0.56 
  11  -3   2   10.76    0.76 
  11   3   2   10.46    0.74 
 -11   3  -2   10.20    0.61 
  11   3   2   10.70    0.79 
 -11   3  -2    9.90    0.55 
  11   3   2    9.49    0.78 
  11   3   2   10.61    0.58 
 -12  -3  -2  126.84    3.70 
 -12  -3  -2  120.75    3.87 
  12  -3   2  118.68    4.01 
  12  -3   2  121.21    3.70 
  12  -3   2  133.17    3.99 
  12  -3   2  123.40    3.72 
 -12  -3  -2  125.18    3.72 
  12  -3   2  132.29    4.04 
  12   3   2  124.80    3.91 
 -12   3  -2  125.72    3.70 
  12   3   2  124.04    3.96 
  12   3   2  133.50    4.04 
  12   3   2  125.41    3.73 
 -12   3  -2  126.03    3.72 
  13  -3   2   63.32    2.21 
  13  -3   2   58.88    1.93 
  13  -3   2   59.47    1.96 
 -13  -3  -2   62.21    1.99 
  13  -3   2   62.57    2.17 
 -13  -3  -2   61.08    1.95 
 -13   3  -2   65.22    1.97 
 -13   3  -2   63.34    1.97 
  13   3   2   60.33    2.13 
  13   3   2   64.00    2.23 
 -14  -3  -2   25.14    0.93 
  14  -3   2   24.41    1.04 
 -14  -3  -2   23.07    0.88 
 -14   3  -2   22.62    1.01 
 -14   3  -2   22.84    0.87 
  14   3   2   24.95    1.11 
 -15  -3  -2   53.39    1.65 
 -15  -3  -2   59.28    1.71 
  15  -3   2   49.43    1.74 
 -15   3  -2   50.53    1.62 
  15   3   2   53.11    1.83 
 -15  -4   2    1.38    0.29 
 -15  -4   2    0.90    0.17 
  15  -4  -2    1.52    0.23 
  15   4  -2    1.36    0.24 
 -15   4   2    1.21    0.16 
 -15   4   2    1.25    0.19 
  14  -4  -2   14.12    0.72 
 -14  -4   2   13.74    0.63 
 -14  -4   2   14.78    0.66 
  14   4  -2   13.77    0.73 
 -14   4   2   13.91    0.61 
 -14   4   2   13.06    0.57 
 -13  -4   2    3.50    0.38 
  13  -4  -2    3.98    0.47 
  13  -4  -2    3.64    0.47 
 -13  -4   2    3.07    0.33 
  13   4  -2    3.27    0.42 
 -13   4   2    4.06    0.37 
 -13   4   2    4.31    0.33 
 -12  -4   2   23.54    0.96 
  12  -4  -2   24.05    1.12 
 -12  -4   2   24.04    1.00 
  12  -4  -2   25.82    1.17 
  12  -4  -2   22.92    0.95 
 -12  -4   2   23.57    1.13 
 -12   4   2   24.74    0.96 
  12   4  -2   25.73    1.12 
 -12   4   2   22.50    0.90 
 -11  -4   2   45.52    1.64 
 -11  -4   2   47.67    1.61 
  11  -4  -2   46.95    1.91 
  11  -4  -2   47.41    1.82 
 -11  -4   2   47.54    1.81 
  11  -4  -2   45.53    1.60 
  11  -4  -2   50.47    1.88 
 -11   4   2   48.60    1.60 
  11   4  -2   48.05    1.78 
 -11   4   2   47.36    1.57 
  10  -4  -2    5.76    0.62 
  10  -4  -2    6.00    0.55 
  10  -4  -2    3.78    0.57 
 -10  -4   2    3.61    0.38 
 -10  -4   2    4.44    0.46 
 -10  -4   2    3.29    0.39 
  10  -4  -2    3.74    0.42 
 -10   4   2    3.34    0.35 
  10   4  -2    3.52    0.51 
 -10   4   2    3.98    0.38 
   9  -4  -2   29.11    1.37 
  -9  -4   2   30.48    1.25 
   9  -4  -2   29.96    1.31 
   8  -4  -2    1.80    0.37 
   8  -4  -2    1.69    0.33 
  -8  -4   2    1.74    0.31 
   8   4  -2    2.13    0.55 
  -8   4   2    1.73    0.33 
   7  -4  -2    9.91    0.90 
  -7  -4   2   10.68    0.61 
   7  -4  -2   10.42    0.69 
   7  -4  -2    9.65    0.64 
  -7   4   2   10.23    0.60 
   7   4  -2   10.45    0.89 
   6  -4  -2   37.27    1.79 
   6  -4  -2   36.24    1.41 
   6  -4  -2   38.95    1.49 
  -6  -4   2   36.92    1.37 
   6   4  -2   38.94    1.78 
  -6   4   2   38.37    1.38 
   5  -4  -2    4.11    0.53 
   5  -4  -2    3.43    0.37 
  -5  -4   2    3.52    0.33 
   5  -4  -2    3.77    0.37 
   5   4  -2    3.63    0.50 
  -5   4   2    3.19    0.31 
  -5   4   2    3.55    0.50 
   4  -4  -2   98.92    3.15 
  -4  -4   2  103.02    3.09 
   4  -4  -2  104.93    3.49 
  -4   4   2   99.97    3.07 
  -4   4   2  101.20    3.36 
   4   4  -2  104.47    3.50 
   4   4  -2   98.82    3.05 
   3  -4  -2  154.41    4.47 
   3  -4  -2  153.31    4.75 
  -3  -4   2  137.39    4.71 
  -3  -4   2  148.52    4.40 
   3   4  -2  144.11    4.36 
   3   4  -2  157.56    4.80 
  -3   4   2  152.72    4.67 
  -3   4   2  153.81    4.38 
   2  -4  -2  106.25    3.20 
  -2  -4   2   98.11    3.49 
  -2  -4   2  101.78    3.14 
   2  -4  -2  105.90    3.42 
  -2   4   2  107.02    3.40 
  -2   4   2  105.34    3.11 
   2   4  -2  101.20    3.10 
   2   4  -2  107.70    3.47 
  -1  -4   2  109.20    3.61 
   1  -4  -2  108.27    3.27 
  -1  -4   2  105.00    3.21 
   1  -4  -2  106.92    3.45 
   1   4  -2  101.21    3.19 
   1   4  -2  112.02    3.52 
  -1   4   2  110.62    3.19 
  -1   4   2  107.44    3.49 
   0  -4  -2    2.59    0.37 
   0  -4   2    2.48    0.40 
   0  -4  -2    2.53    0.31 
   0  -4   2    2.85    0.34 
   0   4  -2    2.57    0.36 
   0   4  -2    2.09    0.24 
   0   4   2    2.53    0.36 
   0   4   2    2.46    0.26 
   1  -4   2   13.41    0.62 
   1  -4   2   13.96    0.87 
  -1  -4  -2   13.35    0.63 
   1   4   2   12.93    0.59 
  -1   4  -2   13.23    0.75 
   1   4   2   13.62    0.81 
  -1   4  -2   12.29    0.60 
   2  -4   2   23.26    1.21 
  -2  -4  -2   24.38    0.93 
   2  -4   2   20.76    0.86 
   2  -4   2   23.62    0.93 
  -2   4  -2   22.69    1.05 
   2   4   2   22.29    0.86 
   2   4   2   25.48    1.19 
   2   4   2   24.47    0.91 
  -2   4  -2   22.06    0.90 
   3  -4   2    5.51    0.41 
  -3  -4  -2    5.30    0.38 
   3  -4   2    4.78    0.39 
   3  -4   2    5.12    0.58 
   3   4   2    6.66    0.41 
  -3   4  -2    6.89    0.53 
   3   4   2    5.14    0.53 
  -3   4  -2    5.44    0.38 
   4  -4   2   86.54    2.72 
   4  -4   2   87.57    3.18 
   4  -4   2   84.84    2.62 
  -4  -4  -2   81.57    2.56 
  -4   4  -2   81.47    2.64 
   4   4   2   85.44    3.03 
   4   4   2   91.60    2.63 
   5  -4   2    2.46    0.55 
  -5  -4  -2    1.55    0.24 
   5  -4   2    1.62    0.30 
  -5   4  -2    1.99    0.31 
   5   4   2    1.74    0.40 
   6  -4   2   68.03    2.36 
   6  -4   2   66.52    2.25 
   6  -4   2   71.89    2.89 
  -6  -4  -2   71.81    2.21 
   6   4   2   67.84    2.64 
  -6   4  -2   70.56    2.28 
   7  -4   2    0.38    0.33 
   7  -4   2    0.49    0.22 
   7  -4   2    0.53    0.24 
  -7  -4  -2    0.82    0.21 
  -7  -4  -2    0.47    0.20 
   7   4   2    0.60    0.21 
   8  -4   2   13.84    0.84 
  -8  -4  -2   13.53    0.71 
  -8  -4  -2   14.07    0.66 
   8  -4   2   14.03    0.78 
   8   4   2   14.65    0.67 
  -9  -4  -2    7.30    0.49 
  -9  -4  -2    9.20    0.57 
  -9  -4  -2    8.18    0.56 
   9  -4   2    7.91    0.52 
   9  -4   2    7.12    0.50 
   9  -4   2    8.64    0.68 
   9  -4   2    8.17    0.61 
  -9  -4  -2    7.71    0.54 
   9   4   2    8.22    0.71 
   9   4   2    9.29    0.54 
   9   4   2    8.86    0.57 
   9   4   2    7.72    0.52 
  -9   4  -2    7.67    0.52 
 -10  -4  -2    5.20    0.44 
  10  -4   2    5.34    0.43 
  10  -4   2    5.41    0.44 
  10  -4   2    5.78    0.53 
  10  -4   2    5.11    0.58 
 -10  -4  -2    4.93    0.47 
 -10  -4  -2    5.55    0.43 
  10  -4   2    4.82    0.55 
 -10  -4  -2    5.92    0.47 
  10   4   2    5.66    0.43 
  10   4   2    6.10    0.50 
  10   4   2    5.88    0.64 
 -10   4  -2    5.55    0.46 
  11  -4   2   38.52    1.33 
  11  -4   2   35.28    1.60 
  11  -4   2   37.64    1.32 
 -11  -4  -2   35.90    1.30 
  11  -4   2   40.36    1.52 
 -11  -4  -2   36.76    1.47 
 -11  -4  -2   37.14    1.34 
  11  -4   2   39.05    1.53 
  11   4   2   38.09    1.57 
 -11   4  -2   37.76    1.34 
 -11   4  -2   37.19    1.31 
  12  -4   2   28.26    1.18 
 -12  -4  -2   27.79    1.05 
  12  -4   2   28.73    1.21 
  12  -4   2   27.58    1.02 
  12  -4   2   25.71    1.29 
 -12  -4  -2   27.19    1.02 
 -12  -4  -2   25.57    1.18 
  12   4   2   28.10    1.25 
 -12   4  -2   27.42    1.01 
 -12   4  -2   26.92    1.05 
  13  -4   2   11.99    0.70 
 -13  -4  -2   11.45    0.57 
 -13  -4  -2   11.76    0.59 
  13  -4   2   12.44    0.56 
  13  -4   2   11.52    0.65 
 -13   4  -2   10.62    0.57 
 -13   4  -2   11.45    0.54 
  13   4   2   11.85    0.74 
 -14  -4  -2   26.07    0.94 
  14  -4   2   25.45    0.97 
  14  -4   2   23.98    0.83 
 -14  -4  -2   24.30    0.89 
 -14   4  -2   21.92    0.86 
  14   4   2   26.73    1.08 
 -14   4  -2   24.77    0.86 
  15  -4   2   10.17    0.48 
 -15  -4  -2   10.58    0.48 
 -15  -4  -2   12.25    0.51 
 -15   4  -2   11.05    0.43 
  15   4   2   11.07    0.56 
 -14  -5   2    7.96    0.44 
 -14  -5   2    8.16    0.43 
  14  -5  -2    8.27    0.46 
 -14   5   2    8.19    0.37 
 -14   5   2    8.16    0.41 
  14   5  -2    7.39    0.50 
 -13  -5   2   43.64    1.44 
  13  -5  -2   41.37    1.48 
 -13  -5   2   41.96    1.42 
  13  -5  -2   40.49    1.32 
  13   5  -2   41.48    1.49 
 -13   5   2   42.16    1.32 
 -13   5   2   38.55    1.36 
  12  -5  -2   90.76    2.96 
  12  -5  -2   91.37    2.74 
 -12  -5   2   89.63    2.82 
 -12  -5   2   92.46    2.86 
  12  -5  -2   92.56    2.93 
 -12   5   2   90.80    2.78 
 -12   5   2   93.36    2.73 
  12   5  -2   92.24    2.92 
 -11  -5   2    8.27    0.66 
 -11  -5   2    7.68    0.53 
  11  -5  -2    8.31    0.50 
  11  -5  -2    7.45    0.71 
  11  -5  -2    7.46    0.59 
 -11  -5   2    7.55    0.54 
  11  -5  -2    8.23    0.60 
 -11   5   2    7.08    0.46 
  11   5  -2    8.80    0.72 
 -11   5   2    7.39    0.48 
  11   5  -2    8.38    0.69 
  10  -5  -2   74.14    2.28 
  10  -5  -2   73.72    2.49 
 -10  -5   2   73.95    2.58 
 -10  -5   2   72.32    2.35 
  10  -5  -2   74.17    2.62 
 -10  -5   2   73.96    2.39 
  10  -5  -2   75.32    2.53 
  10   5  -2   70.82    2.30 
 -10   5   2   74.25    2.31 
 -10   5   2   70.75    2.28 
 -10   5   2   73.53    2.39 
  -9  -5   2    4.55    0.47 
   9  -5  -2    4.95    0.42 
   9  -5  -2    5.07    0.56 
  -9  -5   2    4.71    0.46 
  -9  -5   2    5.18    0.53 
   9  -5  -2    5.05    0.53 
   9  -5  -2    5.30    0.57 
  -9   5   2    5.33    0.44 
   9   5  -2    5.04    0.46 
  -9   5   2    5.26    0.57 
  -9   5   2    5.13    0.49 
   8  -5  -2   24.95    1.19 
  -8  -5   2   25.04    1.04 
   8  -5  -2   21.28    1.06 
  -8  -5   2   25.57    1.16 
   8  -5  -2   24.39    1.12 
  -8  -5   2   24.18    1.06 
  -8   5   2   23.93    1.14 
  -8   5   2   25.25    1.30 
   8   5  -2   25.09    1.63 
  -7  -5   2  112.68    3.45 
   7  -5  -2  112.23    3.57 
  -7  -5   2  112.41    3.60 
   7  -5  -2  116.16    3.66 
   7   5  -2  114.67    4.13 
  -7   5   2  113.38    3.59 
   6  -5  -2    1.70    0.34 
   6  -5  -2    0.95    0.26 
  -6  -5   2    1.28    0.30 
  -6  -5   2    1.10    0.29 
   6  -5  -2    0.99    0.46 
  -6   5   2    1.01    0.27 
   6   5  -2    0.89    0.37 
   5  -5  -2  209.04    6.89 
  -5  -5   2  218.56    6.33 
   5  -5  -2  219.59    6.34 
   5  -5  -2  211.27    6.25 
   5   5  -2  216.32    6.80 
  -5   5   2  215.65    6.29 
  -4  -5   2   55.71    1.95 
   4  -5  -2   54.55    2.35 
   4  -5  -2   52.70    1.88 
   4  -5  -2   55.61    1.96 
  -4   5   2   55.32    1.91 
   4   5  -2   59.83    2.35 
  -4   5   2   55.10    2.25 
   4   5  -2   56.28    1.87 
   3  -5  -2   57.10    2.36 
   3  -5  -2   59.25    2.03 
  -3  -5   2   58.36    2.01 
  -3   5   2   57.96    2.30 
   3   5  -2   62.70    2.39 
  -3   5   2   55.24    1.96 
   3   5  -2   59.11    1.94 
  -2  -5   2   94.80    3.02 
   2  -5  -2  100.25    3.10 
   2  -5  -2   95.15    3.41 
   2   5  -2  102.22    3.43 
  -2   5   2   95.24    3.37 
  -2   5   2   96.69    3.02 
   2   5  -2   97.62    3.00 
  -1  -5   2    0.37    0.21 
  -1  -5   2    0.67    0.33 
   1  -5  -2    0.54    0.29 
   1  -5  -2    0.30    0.18 
   1   5  -2    0.47    0.24 
   1   5  -2    0.64    0.18 
  -1   5   2    0.26    0.15 
  -1   5   2    0.34    0.23 
   0  -5   2   35.49    1.53 
   0  -5   2   38.66    1.36 
   0  -5  -2   37.94    1.44 
   0  -5   2   39.25    1.75 
   0   5  -2   38.40    1.63 
   0   5  -2   36.16    1.34 
   0   5   2   37.55    1.35 
   0   5   2   35.57    1.65 
   1  -5   2   34.93    1.30 
   1  -5   2   35.15    1.68 
  -1  -5  -2   36.19    1.36 
  -1   5  -2   35.11    1.31 
  -1   5  -2   35.47    1.54 
   1   5   2   35.44    1.63 
   1   5   2   35.48    1.29 
  -2  -5  -2   68.46    2.18 
   2  -5   2   67.37    2.61 
   2  -5   2   64.50    2.13 
   2   5   2   60.70    2.48 
  -2   5  -2   63.00    2.11 
  -2   5  -2   66.22    2.39 
   2   5   2   61.47    2.07 
   3  -5   2  172.76    5.78 
  -3  -5  -2  190.06    5.26 
   3  -5   2  175.27    5.23 
   3   5   2  178.11    5.70 
  -3   5  -2  170.99    5.21 
   4  -5   2    0.88    0.24 
   4  -5   2    1.00    0.39 
   4   5   2    1.08    0.34 
  -4   5  -2    1.01    0.23 
  -5  -5  -2   83.33    3.22 
  -5  -5  -2   95.13    2.76 
   5  -5   2   93.59    2.94 
   5  -5   2   90.43    3.53 
  -5   5  -2   87.09    2.88 
   5   5   2   88.37    3.33 
  -6  -5  -2    0.85    0.22 
  -6  -5  -2    0.80    0.24 
   6  -5   2    0.62    0.65 
  -6   5  -2    0.08    0.20 
   6   5   2    0.39    0.31 
  -7  -5  -2   23.85    0.99 
  -7  -5  -2   24.92    1.10 
   7  -5   2   25.60    1.16 
  -7   5  -2   24.98    1.15 
  -8  -5  -2   35.19    1.40 
  -8  -5  -2   33.79    1.26 
   8  -5   2   36.57    1.49 
   8  -5   2   32.91    1.22 
   8  -5   2   35.22    1.20 
   8  -5   2   33.95    1.36 
   8  -5   2   32.29    1.26 
  -8  -5  -2   36.30    1.30 
  -8   5  -2   32.04    1.22 
   8   5   2   30.12    1.24 
   8   5   2   36.76    1.27 
   8   5   2   35.15    1.48 
  -9  -5  -2    3.84    0.50 
   9  -5   2    3.93    0.37 
   9  -5   2    4.56    0.40 
   9  -5   2    3.21    0.47 
  -9  -5  -2    3.35    0.39 
   9  -5   2    4.51    0.49 
  -9  -5  -2    4.06    0.42 
   9   5   2    3.75    0.55 
  -9   5  -2    3.36    0.36 
   9   5   2    4.08    0.41 
  10  -5   2   37.41    1.59 
 -10  -5  -2   38.82    1.40 
 -10  -5  -2   38.08    1.38 
 -10  -5  -2   37.88    1.55 
  10  -5   2   38.71    1.31 
  10  -5   2   38.30    1.32 
 -10  -5  -2   38.48    1.36 
  10   5   2   38.44    1.35 
 -10   5  -2   35.86    1.33 
 -10   5  -2   37.68    1.31 
  10   5   2   39.65    1.58 
 -11  -5  -2   11.89    0.64 
  11  -5   2   11.18    0.54 
  11  -5   2   11.53    0.69 
 -11  -5  -2   10.36    0.60 
 -11  -5  -2   10.05    0.75 
  11  -5   2   10.71    0.76 
 -11  -5  -2   10.65    0.60 
 -11  -5  -2   10.35    0.60 
 -11   5  -2    9.69    0.55 
  11   5   2   11.16    0.76 
  11   5   2   11.14    0.61 
 -11   5  -2   10.69    0.53 
  12  -5   2   23.80    0.87 
  12  -5   2   24.46    1.00 
 -12  -5  -2   22.74    0.93 
 -12  -5  -2   23.76    0.96 
 -12   5  -2   23.98    0.87 
  12   5   2   25.44    1.11 
 -12   5  -2   23.30    0.91 
  13  -5   2   13.96    0.66 
 -13  -5  -2   14.03    0.63 
 -13  -5  -2   14.39    0.65 
  13  -5   2   13.78    0.56 
 -13   5  -2   13.56    0.56 
  13   5   2   14.82    0.74 
 -13   5  -2   13.72    0.60 
  14  -5   2   10.99    0.51 
 -14  -5  -2   12.27    0.53 
  14  -5   2   10.60    0.42 
 -14   5  -2   11.37    0.43 
  14   5   2   11.15    0.56 
 -14   5  -2   10.30    0.45 
 -14  -6   2   50.13    1.51 
 -14   6   2   51.17    1.51 
  13  -6  -2   27.84    0.89 
 -13  -6   2   28.65    0.97 
 -13  -6   2   26.79    0.96 
  13  -6  -2   27.33    0.99 
 -13   6   2   26.94    0.93 
  12  -6  -2   52.14    1.73 
 -12  -6   2   51.35    1.70 
  12  -6  -2   52.93    1.60 
 -12  -6   2   49.85    1.70 
 -12   6   2   51.92    1.65 
 -11  -6   2   98.02    3.04 
 -11  -6   2   99.02    3.03 
  11  -6  -2  102.47    3.08 
  11  -6  -2  100.34    2.90 
  11  -6  -2   96.49    3.10 
 -11   6   2   94.67    2.94 
  11   6  -2  101.45    2.94 
 -11   6   2   95.05    3.00 
 -10  -6   2   11.20    0.84 
  10  -6  -2   10.80    0.70 
 -10  -6   2   10.90    0.64 
  10  -6  -2   10.88    0.76 
  10  -6  -2   10.57    0.69 
  10  -6  -2   11.97    0.55 
 -10  -6   2   10.55    0.68 
  10   6  -2   12.18    0.59 
 -10   6   2   10.92    0.57 
 -10   6   2   11.39    0.67 
  -9  -6   2  158.26    4.66 
   9  -6  -2  155.25    4.74 
   9  -6  -2  163.67    4.77 
   9  -6  -2  158.58    4.52 
  -9  -6   2  152.64    4.91 
  -9  -6   2  156.63    4.68 
   9  -6  -2  155.76    4.84 
  -9  -6   2  161.34    4.58 
  -9  -6   2  163.48    4.65 
  -9   6   2  154.31    4.63 
   9   6  -2  157.92    4.55 
  -9   6   2  148.74    4.54 
  -9   6   2  150.26    4.84 
   8  -6  -2   15.30    0.87 
   8  -6  -2   15.30    0.86 
  -8  -6   2   14.50    0.79 
  -8  -6   2   13.25    0.74 
  -8  -6   2   13.83    0.91 
  -8  -6   2   13.15    0.73 
   8  -6  -2   13.88    0.64 
  -8   6   2   14.29    0.76 
  -8   6   2   14.08    0.68 
   8   6  -2   12.71    0.65 
  -8   6   2   13.50    0.86 
  -7  -6   2   68.38    2.34 
  -7  -6   2   73.29    2.57 
  -7  -6   2   68.98    2.28 
   7  -6  -2   74.76    2.52 
   7  -6  -2   72.42    2.20 
  -7  -6   2   74.37    2.35 
  -7   6   2   71.05    2.49 
  -7   6   2   68.59    2.23 
  -7   6   2   69.93    2.31 
   7   6  -2   70.30    2.23 
  -6  -6   2  268.02    7.81 
   6  -6  -2  283.56    8.02 
  -6  -6   2  272.68    8.05 
  -6   6   2  269.42    7.98 
  -5  -6   2    1.10    0.34 
  -5  -6   2    0.38    0.23 
   5  -6  -2    0.84    0.27 
   5   6  -2    2.12    0.52 
  -5   6   2    0.70    0.23 
  -4  -6   2  304.17    8.35 
  -4  -6   2  293.31    8.50 
   4  -6  -2  284.64    9.18 
   4  -6  -2  290.43    8.50 
  -4   6   2  283.83    8.47 
   4   6  -2  291.23    9.00 
   4   6  -2  307.28    8.47 
   3  -6  -2   36.31    1.43 
  -3  -6   2   36.54    1.30 
  -3  -6   2   33.68    1.48 
   3   6  -2   33.94    1.70 
   3   6  -2   34.75    1.34 
  -3   6   2   33.19    1.73 
  -3   6   2   34.32    1.39 
   2  -6  -2  295.65    8.31 
  -2  -6   2  277.90    8.08 
  -2   6   2  277.02    8.72 
   2   6  -2  292.18    8.21 
  -2   6   2  286.40    8.26 
   2   6  -2  287.44    8.71 
   1  -6  -2  212.82    6.04 
  -1  -6   2  195.79    5.78 
   1   6  -2  208.73    5.94 
   1   6  -2  205.28    6.39 
  -1   6   2  195.53    6.43 
  -1   6   2  195.35    5.95 
   0  -6  -2    1.18    0.30 
   0  -6   2    1.21    0.25 
   0  -6   2    0.78    0.25 
   0   6   2    0.48    0.21 
   0   6  -2    0.44    0.29 
   0   6  -2    0.37    0.19 
   0   6   2    1.06    0.35 
   1  -6   2  293.77    9.09 
   1  -6   2  297.33    8.49 
  -1  -6  -2  303.69    8.61 
   1  -6   2  288.38    8.32 
  -1  -6  -2  294.95    8.40 
   1   6   2  291.80    8.48 
  -1   6  -2  304.65    8.51 
   1   6   2  292.81    9.06 
  -1   6  -2  302.74    8.92 
   2  -6   2  175.71    5.17 
   2  -6   2  169.27    4.98 
   2  -6   2  166.46    5.75 
  -2  -6  -2  182.05    5.27 
  -2  -6  -2  171.25    5.07 
   2   6   2  171.84    5.24 
  -2   6  -2  179.40    5.18 
   2   6   2  171.54    5.70 
   3  -6   2   77.28    2.53 
  -3  -6  -2   76.34    2.43 
   3  -6   2   73.61    2.34 
   3  -6   2   75.40    3.12 
  -3   6  -2   77.91    2.53 
   3   6   2   74.53    3.00 
   4  -6   2  136.76    4.17 
  -4  -6  -2  135.51    4.05 
   4  -6   2  135.41    3.96 
   4   6   2  131.46    4.70 
  -4   6  -2  135.78    4.17 
  -5  -6  -2   35.62    1.35 
   5  -6   2   35.13    1.45 
   5   6   2   36.24    1.89 
  -5   6  -2   37.81    1.48 
   6  -6   2  322.32    8.89 
   6  -6   2  309.98    8.74 
  -6  -6  -2  320.28    8.92 
  -6  -6  -2  310.82    8.88 
   6  -6   2  325.22    9.09 
   6  -6   2  316.55    8.82 
  -6  -6  -2  313.51    8.85 
   6   6   2  297.66    8.80 
  -6   6  -2  319.29    9.07 
  -6   6  -2  299.86    8.84 
  -7  -6  -2   25.89    1.05 
   7  -6   2   26.59    1.19 
   7  -6   2   24.79    0.94 
  -7  -6  -2   25.73    1.08 
  -7  -6  -2   26.97    1.10 
   7  -6   2   25.95    1.01 
   7  -6   2   25.44    1.08 
  -7   6  -2   25.97    1.21 
   7   6   2   28.44    1.07 
  -7   6  -2   25.39    0.99 
   7   6   2   24.35    1.02 
  -7   6  -2   25.04    1.07 
  -8  -6  -2   83.34    2.59 
  -8  -6  -2   80.17    2.51 
  -8  -6  -2   75.71    2.54 
   8  -6   2   78.87    2.43 
   8  -6   2   81.31    2.56 
   8  -6   2   79.06    2.71 
   8  -6   2   78.67    2.41 
  -8   6  -2   77.60    2.53 
   8   6   2   82.23    2.53 
  -8   6  -2   82.02    2.47 
   8   6   2   77.26    2.48 
   9  -6   2  174.89    5.02 
  -9  -6  -2  166.77    4.97 
  -9  -6  -2  168.94    5.03 
   9  -6   2  174.78    4.89 
   9  -6   2  171.19    5.20 
   9  -6   2  172.47    4.88 
  -9  -6  -2  172.85    5.05 
   9   6   2  166.69    4.94 
  -9   6  -2  161.71    4.98 
  -9   6  -2  171.31    4.94 
   9   6   2  174.86    5.17 
  -9   6  -2  173.34    4.88 
  10  -6   2    1.24    0.20 
 -10  -6  -2    0.56    0.22 
  10  -6   2    0.89    0.28 
 -10  -6  -2    1.09    0.26 
 -10  -6  -2    1.04    0.25 
 -10   6  -2    1.24    0.21 
  10   6   2    1.37    0.37 
 -10   6  -2    0.85    0.19 
 -11  -6  -2  199.12    5.68 
 -11  -6  -2  199.30    5.75 
 -11  -6  -2  194.41    5.73 
  11  -6   2  196.25    5.60 
 -11   6  -2  204.34    5.60 
 -11   6  -2  199.45    5.66 
  11   6   2  201.11    5.82 
  12  -6   2   43.78    1.36 
 -12  -6  -2   42.31    1.48 
 -12   6  -2   43.78    1.40 
 -12   6  -2   45.10    1.36 
  12   6   2   44.42    1.52 
  13  -6   2   83.55    2.38 
 -13  -6  -2   84.38    2.49 
 -13   6  -2   83.18    2.42 
 -13   6  -2   85.10    2.38 
  13   6   2   81.77    2.47 
  12  -7  -2    2.43    0.19 
 -12  -7   2    1.93    0.21 
 -12   7   2    2.42    0.21 
  12   7  -2    3.19    0.34 
 -11  -7   2    0.59    0.17 
  11  -7  -2    0.53    0.12 
 -11   7   2    0.38    0.18 
  11   7  -2    0.84    0.17 
 -11   7   2    0.50    0.14 
 -10  -7   2    7.39    0.42 
  10  -7  -2    7.44    0.39 
 -10  -7   2    7.40    0.47 
  10   7  -2    6.63    0.40 
 -10   7   2    7.43    0.43 
 -10   7   2    7.72    0.49 
  -9  -7   2    0.75    0.21 
   9  -7  -2    0.62    0.27 
  -9  -7   2    0.59    0.21 
   9  -7  -2    0.64    0.16 
  -9  -7   2    0.74    0.21 
  -9   7   2    0.59    0.21 
   9   7  -2    0.90    0.19 
  -9   7   2    0.73    0.18 
   8  -7  -2   35.07    1.48 
  -8  -7   2   39.00    1.32 
   8  -7  -2   36.30    1.23 
  -8  -7   2   38.19    1.36 
  -8  -7   2   35.60    1.37 
  -8   7   2   37.98    1.29 
  -8   7   2   37.50    1.36 
  -8   7   2   34.74    1.51 
   8   7  -2   37.15    1.28 
  -7  -7   2   15.38    0.79 
   7  -7  -2   16.37    0.68 
   7  -7  -2   16.09    0.90 
   7  -7  -2   16.05    0.79 
  -7  -7   2   16.14    0.75 
  -7  -7   2   16.20    0.78 
   7   7  -2   15.70    0.70 
  -7   7   2   16.27    0.77 
  -7   7   2   15.38    0.74 
  -7   7   2   15.71    0.90 
  -6  -7   2   13.88    0.71 
  -6  -7   2   13.18    0.68 
  -6  -7   2   13.39    0.75 
   6  -7  -2   13.36    0.61 
   6  -7  -2   13.65    0.81 
   6  -7  -2   13.69    0.73 
  -6   7   2   13.61    0.68 
   6   7  -2   14.23    0.66 
  -6   7   2   13.94    0.84 
  -6   7   2   13.51    0.77 
   6   7  -2   13.11    0.68 
  -6   7   2   13.64    0.72 
  -5  -7   2   20.44    0.91 
   5  -7  -2   20.10    0.80 
  -5  -7   2   19.80    0.92 
   5  -7  -2   20.31    0.90 
  -5  -7   2   19.20    0.86 
   5  -7  -2   20.91    1.04 
  -5   7   2   19.62    0.89 
  -5   7   2   20.85    1.04 
   5   7  -2   19.68    0.84 
  -5   7   2   20.43    0.92 
   5   7  -2   19.82    0.86 
  -4  -7   2    8.62    0.64 
  -4  -7   2    9.15    0.57 
   4  -7  -2    8.81    0.59 
   4  -7  -2    9.04    0.50 
   4  -7  -2    8.98    0.65 
  -4  -7   2    8.51    0.56 
   4   7  -2    9.20    0.53 
   4   7  -2    8.55    0.54 
  -4   7   2    8.58    0.57 
  -4   7   2    7.94    0.58 
  -4   7   2    8.56    0.64 
   3  -7  -2   24.94    1.18 
   3  -7  -2   25.21    0.96 
   3  -7  -2   25.81    1.06 
  -3  -7   2   23.83    1.07 
  -3  -7   2   26.65    1.05 
  -3  -7   2   25.23    1.01 
   3   7  -2   25.84    1.00 
   3   7  -2   27.00    1.13 
  -3   7   2   24.81    1.02 
   3   7  -2   23.81    0.96 
  -3   7   2   24.13    1.03 
  -3   7   2   24.16    1.15 
   2  -7  -2   30.60    1.32 
  -2  -7   2   29.76    1.14 
   2  -7  -2   26.95    1.30 
   2   7  -2   32.56    1.28 
  -2   7   2   26.74    1.49 
   2   7  -2   30.32    1.48 
  -2   7   2   28.42    1.68 
  -2   7   2   29.32    1.28 
   1  -7  -2   26.26    1.19 
  -1  -7   2   24.21    0.99 
   1  -7  -2   24.01    1.00 
   1   7  -2   24.44    1.46 
  -1   7   2   24.48    1.13 
  -1   7   2   24.04    1.51 
   1   7  -2   25.70    1.12 
   0  -7   2   65.05    2.05 
   0  -7  -2   63.94    2.28 
   0  -7  -2   62.12    2.07 
   0   7  -2   63.11    2.62 
   0   7  -2   64.14    2.20 
   0   7   2   60.94    2.69 
   0   7   2   62.50    2.21 
  -1  -7  -2   -0.02    0.25 
   1  -7   2   -0.04    0.20 
   1  -7   2    0.09    0.16 
  -1  -7  -2    0.27    0.22 
   1   7   2    0.32    0.23 
   1   7   2    0.71    0.42 
  -1   7  -2    1.09    0.27 
  -2  -7  -2   49.45    1.81 
   2  -7   2   51.10    1.83 
   2  -7   2   47.60    1.64 
   2  -7   2   48.04    1.72 
   2  -7   2   47.70    1.72 
  -2  -7  -2   48.97    1.73 
  -2  -7  -2   53.47    1.77 
  -2   7  -2   46.68    1.70 
  -2   7  -2   51.71    1.84 
   2   7   2   50.08    1.69 
   2   7   2   45.64    1.87 
  -2   7  -2   47.23    1.68 
   2   7   2   52.47    1.86 
   3  -7   2    6.19    0.53 
   3  -7   2    6.67    0.50 
  -3  -7  -2    6.82    0.53 
  -3  -7  -2    6.34    0.52 
   3  -7   2    7.37    0.49 
   3  -7   2    6.84    0.55 
   3  -7   2    7.76    0.48 
   3  -7   2    6.39    0.44 
  -3  -7  -2    6.02    0.57 
  -3   7  -2    6.77    0.54 
   3   7   2    6.78    0.53 
   3   7   2    7.19    0.64 
   3   7   2    6.54    0.49 
  -3   7  -2    6.32    0.49 
  -3   7  -2    7.52    0.57 
   4  -7   2    4.70    0.43 
  -4  -7  -2    4.31    0.48 
   4  -7   2    4.68    0.42 
  -4  -7  -2    3.35    0.41 
   4  -7   2    4.94    0.48 
   4  -7   2    4.63    0.45 
   4  -7   2    4.23    0.37 
   4   7   2    3.96    0.51 
   4   7   2    5.63    0.49 
   4   7   2    4.27    0.40 
  -4   7  -2    4.63    0.46 
  -4   7  -2    4.52    0.41 
  -4   7  -2    4.66    0.48 
  -5  -7  -2    3.62    0.48 
   5  -7   2    4.53    0.36 
  -5  -7  -2    3.60    0.43 
   5  -7   2    4.62    0.42 
  -5  -7  -2    4.29    0.46 
   5  -7   2    4.10    0.45 
   5  -7   2    4.17    0.39 
  -5   7  -2    4.46    0.41 
   5   7   2    4.41    0.53 
   5   7   2    3.42    0.36 
  -5   7  -2    4.06    0.46 
   6  -7   2    0.71    0.22 
   6  -7   2    0.28    0.22 
  -6  -7  -2    0.38    0.24 
  -6  -7  -2    0.09    0.29 
  -6  -7  -2    0.21    0.21 
   6  -7   2    0.14    0.20 
   6  -7   2    0.12    0.16 
  -6   7  -2    0.51    0.21 
  -6   7  -2    0.16    0.23 
   6   7   2    0.26    0.34 
   6   7   2    0.27    0.19 
  -6   7  -2    0.56    0.23 
   7  -7   2   38.76    1.39 
  -7  -7  -2   38.36    1.42 
  -7  -7  -2   40.09    1.49 
   7  -7   2   39.55    1.29 
  -7  -7  -2   38.73    1.47 
   7  -7   2   37.39    1.53 
   7   7   2   39.66    1.38 
  -7   7  -2   39.32    1.40 
  -7   7  -2   38.79    1.33 
  -7   7  -2   38.24    1.56 
  -8  -7  -2   47.57    1.70 
  -8  -7  -2   48.16    1.64 
   8  -7   2   48.21    1.52 
  -8  -7  -2   46.80    1.69 
   8  -7   2   46.57    1.61 
   8  -7   2   45.06    1.75 
  -8   7  -2   47.86    1.56 
   8   7   2   48.15    1.59 
  -8   7  -2   49.78    1.64 
  -9  -7  -2   14.14    0.72 
   9  -7   2   15.18    0.59 
  -9  -7  -2   13.93    0.68 
   9  -7   2   13.94    0.66 
  -9  -7  -2   13.14    0.72 
  -9   7  -2   14.26    0.68 
   9   7   2   13.87    0.64 
  -9   7  -2   13.32    0.61 
  10  -7   2   54.80    1.69 
 -10  -7  -2   56.42    1.77 
  10  -7   2   56.28    1.76 
 -10  -7  -2   54.55    1.81 
 -10  -7  -2   55.40    1.83 
  10   7   2   54.81    1.75 
 -10   7  -2   56.90    1.73 
 -11  -7  -2    0.29    0.17 
 -11  -7  -2    0.08    0.13 
  11  -7   2    0.12    0.09 
 -11  -7  -2    0.25    0.13 
 -11   7  -2    0.30    0.12 
 -12  -7  -2    8.42    0.40 
  12  -7   2    7.92    0.33 
 -12   7  -2    8.60    0.36 
 -11  -8   2   25.35    0.83 
  11  -8  -2   25.30    0.79 
  11   8  -2   24.41    0.80 
 -11   8   2   25.24    0.80 
 -11   8   2   24.51    0.85 
  10  -8  -2    7.84    0.36 
 -10  -8   2    8.12    0.41 
 -10  -8   2    7.95    0.37 
  10   8  -2    8.45    0.39 
 -10   8   2    8.29    0.43 
 -10   8   2    8.88    0.39 
   9  -8  -2   35.53    1.15 
  -9  -8   2   37.19    1.24 
  -9  -8   2   36.93    1.18 
  -9  -8   2   35.43    1.21 
  -9   8   2   36.23    1.24 
  -9   8   2   36.97    1.18 
   9   8  -2   35.62    1.19 
  -8  -8   2    6.11    0.40 
  -8  -8   2    6.05    0.42 
  -8  -8   2    5.71    0.37 
   8  -8  -2    6.11    0.43 
   8  -8  -2    6.00    0.34 
  -8   8   2    6.34    0.42 
  -8   8   2    5.86    0.37 
   8   8  -2    5.78    0.37 
   7  -8  -2   48.40    1.62 
  -7  -8   2   48.64    1.64 
   7  -8  -2   48.12    1.55 
  -7  -8   2   48.24    1.64 
  -7  -8   2   48.96    1.60 
  -7   8   2   49.94    1.57 
   7   8  -2   48.84    1.58 
  -7   8   2   51.14    1.66 
   6  -8  -2   49.97    1.55 
  -6  -8   2   47.89    1.64 
   6  -8  -2   47.13    1.63 
  -6  -8   2   49.44    1.60 
  -6  -8   2   49.01    1.65 
   6  -8  -2   48.81    1.83 
  -6   8   2   46.32    1.81 
  -6   8   2   50.11    1.65 
   6   8  -2   47.39    1.59 
  -6   8   2   48.22    1.65 
   6   8  -2   48.94    1.58 
   5  -8  -2   13.96    0.60 
   5  -8  -2   13.22    0.68 
  -5  -8   2   13.40    0.68 
  -5  -8   2   14.24    0.68 
   5  -8  -2   13.59    0.81 
  -5  -8   2   13.44    0.64 
  -5   8   2   12.33    0.67 
  -5   8   2   12.72    0.79 
   5   8  -2   12.57    0.63 
  -5   8   2   13.45    0.69 
   5   8  -2   13.36    0.62 
  -4  -8   2   62.71    2.04 
   4  -8  -2   61.56    2.22 
   4  -8  -2   60.90    2.03 
   4  -8  -2   63.03    1.93 
  -4  -8   2   62.21    1.98 
  -4  -8   2   60.54    2.00 
   4   8  -2   61.16    1.98 
  -4   8   2   62.76    2.03 
   4   8  -2   60.72    1.95 
  -4   8   2   62.85    2.03 
  -4   8   2   60.86    2.21 
  -3  -8   2    9.67    0.59 
   3  -8  -2    9.08    0.57 
   3  -8  -2    8.75    0.66 
  -3  -8   2    8.73    0.60 
  -3  -8   2    9.81    0.53 
  -3  -8   2    9.19    0.55 
   3  -8  -2    9.59    0.51 
  -3   8   2    9.11    0.58 
  -3   8   2    9.22    0.67 
   3   8  -2    9.02    0.53 
   3   8  -2    9.59    0.53 
  -3   8   2    9.84    0.57 
   2  -8  -2   38.48    1.57 
  -2  -8   2   37.88    1.41 
  -2  -8   2   39.81    1.40 
   2  -8  -2   38.79    1.43 
  -2  -8   2   39.94    1.35 
   2  -8  -2   37.46    1.31 
   2   8  -2   37.93    1.36 
   2   8  -2   40.15    1.35 
  -2   8   2   36.49    1.39 
  -2   8   2   38.54    1.39 
  -2   8   2   39.11    1.57 
   2   8  -2   40.00    1.53 
  -1  -8   2   70.92    2.28 
  -1  -8   2   72.69    2.29 
   1  -8  -2   69.93    2.20 
  -1  -8   2   69.94    2.24 
   1  -8  -2   71.61    2.50 
   1  -8  -2   72.93    2.28 
   1  -8  -2   71.11    2.34 
  -1  -8   2   71.75    2.31 
   1  -8  -2   70.50    2.23 
   1   8  -2   70.96    2.22 
  -1   8   2   73.34    2.25 
  -1   8   2   71.65    2.49 
   1   8  -2   75.76    2.47 
   1   8  -2   71.33    2.26 
  -1   8   2   71.57    2.29 
   1   8  -2   70.17    2.26 
  -1   8   2   71.34    2.30 
   0  -8   2    3.02    0.37 
   0  -8  -2    3.60    0.38 
   0  -8  -2    3.78    0.44 
   0  -8   2    4.29    0.38 
   0  -8  -2    3.87    0.40 
   0  -8   2    3.62    0.39 
   0  -8  -2    4.14    0.50 
   0  -8   2    4.18    0.37 
   0   8   2    3.56    0.38 
   0   8  -2    3.92    0.40 
   0   8   2    3.78    0.38 
   0   8  -2    4.30    0.45 
   0   8   2    2.84    0.42 
   0   8  -2    3.93    0.40 
  -1  -8  -2   72.74    2.30 
   1  -8   2   69.26    2.20 
   1  -8   2   70.75    2.29 
  -1  -8  -2   68.31    2.32 
  -1  -8  -2   70.89    2.24 
   1  -8   2   74.05    2.27 
  -1   8  -2   71.27    2.44 
   1   8   2   71.10    2.23 
  -1   8  -2   72.71    2.25 
  -1   8  -2   69.16    2.24 
   2  -8   2    7.22    0.47 
  -2  -8  -2    7.10    0.55 
   2  -8   2    6.93    0.50 
  -2  -8  -2    7.09    0.51 
   2  -8   2    6.53    0.46 
  -2  -8  -2    6.58    0.50 
  -2   8  -2    6.40    0.54 
  -2   8  -2    7.58    0.49 
   2   8   2    5.95    0.48 
  -2   8  -2    5.96    0.45 
   2   8   2    7.92    0.49 
  -3  -8  -2   75.16    2.40 
   3  -8   2   74.40    2.52 
   3  -8   2   72.22    2.25 
  -3  -8  -2   73.49    2.40 
   3  -8   2   74.27    2.30 
   3  -8   2   74.00    2.36 
  -3  -8  -2   72.54    2.33 
  -3   8  -2   72.31    2.32 
  -3   8  -2   71.40    2.50 
   3   8   2   72.74    2.33 
   3   8   2   75.70    2.32 
  -3   8  -2   74.27    2.31 
   4  -8   2   74.14    2.28 
   4  -8   2   72.29    2.24 
  -4  -8  -2   73.02    2.37 
   4  -8   2   74.99    2.48 
   4  -8   2   71.22    2.47 
  -4  -8  -2   70.20    2.30 
   4  -8   2   73.36    2.20 
  -4  -8  -2   72.86    2.37 
   4  -8   2   70.96    2.31 
  -4   8  -2   72.82    2.49 
  -4   8  -2   72.01    2.30 
  -4   8  -2   74.96    2.28 
  -4   8  -2   71.97    2.23 
   4   8   2   71.45    2.29 
   4   8   2   75.09    2.29 
   5  -8   2    7.37    0.47 
  -5  -8  -2    7.09    0.54 
  -5  -8  -2    7.15    0.52 
   5  -8   2    7.31    0.58 
   5  -8   2    7.77    0.42 
  -5  -8  -2    7.37    0.50 
  -5   8  -2    7.59    0.59 
   5   8   2    6.72    0.46 
  -5   8  -2    7.67    0.45 
  -5   8  -2    7.50    0.49 
  -6  -8  -2  106.61    3.26 
   6  -8   2  106.82    3.09 
  -6  -8  -2  107.22    3.21 
  -6  -8  -2  106.51    3.22 
   6  -8   2  103.17    3.36 
   6  -8   2  103.22    3.19 
  -6   8  -2  109.62    3.20 
  -6   8  -2  104.08    3.37 
   6   8   2  106.58    3.17 
  -6   8  -2  107.08    3.12 
  -7  -8  -2   16.43    0.77 
  -7  -8  -2   17.57    0.79 
   7  -8   2   17.23    0.66 
  -7  -8  -2   17.49    0.75 
   7  -8   2   15.76    0.71 
  -7   8  -2   17.13    0.68 
   7   8   2   16.43    0.71 
  -7   8  -2   16.97    0.73 
  -8  -8  -2   34.30    1.24 
  -8  -8  -2   32.73    1.21 
  -8  -8  -2   33.92    1.19 
   8  -8   2   34.72    1.11 
   8  -8   2   34.26    1.18 
   8   8   2   34.82    1.17 
  -8   8  -2   34.65    1.19 
  -8   8  -2   34.76    1.14 
   9  -8   2   30.09    0.96 
  -9  -8  -2   28.64    1.05 
  -9  -8  -2   29.84    1.02 
   9  -8   2   29.76    1.01 
  -9  -8  -2   28.79    1.04 
   9   8   2   29.48    1.00 
  -9   8  -2   30.48    1.02 
  -9   8  -2   29.24    0.98 
 -10  -8  -2    4.13    0.30 
  10  -8   2    4.45    0.24 
 -10  -8  -2    4.69    0.27 
  10   8   2    4.54    0.28 
 -10   8  -2    4.51    0.26 
 -10   8  -2    4.44    0.33 
   9  -9  -2   29.11    0.89 
  -9  -9   2   28.19    0.89 
  -9  -9   2   29.41    0.92 
  -9   9   2   28.22    0.93 
   9   9  -2   28.73    0.91 
  -8  -9   2   92.73    2.95 
   8  -9  -2   96.42    2.75 
  -8  -9   2   96.92    2.77 
  -8  -9   2   95.27    2.79 
   8   9  -2   99.00    2.79 
  -8   9   2   98.42    2.82 
   7  -9  -2   86.82    2.50 
  -7  -9   2   82.94    2.55 
  -7  -9   2   84.90    2.54 
  -7  -9   2   85.49    2.52 
   7  -9  -2   87.75    2.55 
   7   9  -2   87.11    2.53 
  -7   9   2   88.41    2.58 
   6  -9  -2   53.08    1.66 
  -6  -9   2   48.02    1.64 
   6  -9  -2   51.56    1.58 
  -6  -9   2   51.52    1.62 
  -6  -9   2   51.77    1.63 
  -6   9   2   52.46    1.66 
   6   9  -2   51.04    1.61 
   6   9  -2   53.24    1.62 
  -6   9   2   52.02    1.63 
  -5  -9   2  123.36    3.60 
   5  -9  -2  124.55    3.65 
  -5  -9   2  119.36    3.63 
   5  -9  -2  124.04    3.55 
  -5  -9   2  123.40    3.60 
  -5   9   2  126.71    3.63 
   5   9  -2  126.35    3.60 
   5   9  -2  122.14    3.60 
  -5   9   2  125.80    3.65 
  -4  -9   2    2.71    0.28 
  -4  -9   2    2.65    0.29 
   4  -9  -2    3.27    0.27 
   4  -9  -2    2.79    0.31 
   4   9  -2    2.58    0.28 
  -4   9   2    2.31    0.28 
  -4   9   2    2.62    0.30 
   4   9  -2    2.77    0.27 
  -3  -9   2   58.86    1.86 
   3  -9  -2   60.40    1.94 
  -3  -9   2   57.81    1.89 
   3  -9  -2   58.74    1.82 
  -3  -9   2   59.74    1.91 
   3   9  -2   58.76    1.88 
   3   9  -2   61.96    1.87 
  -3   9   2   60.07    1.91 
  -3   9   2   58.56    1.90 
  -2  -9   2  104.55    3.20 
   2  -9  -2  111.69    3.30 
   2  -9  -2  106.60    3.15 
  -2  -9   2  107.79    3.25 
  -2  -9   2  107.24    3.25 
  -2   9   2  109.70    3.26 
   2   9  -2  109.72    3.24 
   2   9  -2  109.82    3.19 
  -2   9   2  111.49    3.26 
   1  -9  -2    2.06    0.30 
  -1  -9   2    2.18    0.26 
  -1  -9   2    2.78    0.32 
   1  -9  -2    2.64    0.32 
   1  -9  -2    2.55    0.30 
  -1  -9   2    2.50    0.30 
   1   9  -2    2.72    0.31 
   1   9  -2    1.70    0.24 
  -1   9   2    2.23    0.48 
  -1   9   2    2.48    0.29 
  -1   9   2    2.05    0.30 
   1   9  -2    2.44    0.46 
   0  -9   2  228.28    6.47 
   0  -9   2  226.62    6.49 
   0  -9  -2  225.48    6.52 
   0  -9   2  227.07    6.41 
   0  -9  -2  227.60    6.41 
   0  -9  -2  227.26    6.46 
   0   9  -2  223.00    6.44 
   0   9  -2  228.41    6.45 
   0   9  -2  218.52    6.63 
   0   9   2  236.70    6.43 
   0   9   2  230.83    6.48 
   1  -9   2    5.46    0.37 
   1  -9   2    5.11    0.40 
  -1  -9  -2    4.38    0.39 
  -1  -9  -2    4.78    0.41 
  -1  -9  -2    4.56    0.37 
   1  -9   2    5.75    0.40 
  -1   9  -2    4.02    0.45 
   1   9   2    5.28    0.40 
  -1   9  -2    4.52    0.37 
  -1   9  -2    4.80    0.37 
   1   9   2    4.60    0.38 
  -2  -9  -2  173.01    5.27 
   2  -9   2  182.76    5.17 
   2  -9   2  180.99    5.21 
   2  -9   2  181.91    5.26 
  -2  -9  -2  180.79    5.26 
  -2  -9  -2  175.46    5.20 
  -2   9  -2  181.45    5.22 
   2   9   2  175.54    5.23 
  -2   9  -2  180.84    5.23 
  -2   9  -2  214.48    6.25 
   2   9   2  181.66    5.21 
   3  -9   2   58.97    1.81 
   3  -9   2   58.47    1.89 
   3  -9   2   57.90    1.84 
  -3  -9  -2   57.14    1.90 
  -3  -9  -2   58.32    1.91 
  -3  -9  -2   58.19    1.85 
   3   9   2   59.20    1.87 
  -3   9  -2   59.44    1.86 
   3   9   2   58.09    1.85 
  -3   9  -2   59.57    1.88 
   4  -9   2   27.23    1.03 
  -4  -9  -2   27.31    1.00 
  -4  -9  -2   27.29    1.04 
  -4  -9  -2   27.00    1.04 
   4   9   2   28.31    1.01 
   4   9   2   27.83    1.00 
  -4   9  -2   27.34    1.01 
  -4   9  -2   28.81    1.01 
   5  -9   2  127.35    3.65 
  -5  -9  -2  121.49    3.77 
  -5  -9  -2  130.17    3.74 
   5  -9   2  132.48    3.76 
  -5  -9  -2  128.43    3.76 
  -5   9  -2  130.20    3.75 
   5   9   2  129.63    3.73 
   6  -9   2   36.11    1.22 
  -6  -9  -2   34.89    1.24 
   6  -9   2   35.13    1.13 
  -6  -9  -2   37.19    1.21 
  -6   9  -2   36.59    1.15 
   6   9   2   36.54    1.20 
  -6   9  -2   36.99    1.22 
   7  -9   2   99.54    2.93 
  -7  -9  -2  100.30    2.97 
  -7  -9  -2  102.71    2.93 
   7  -9   2  100.41    2.86 
  -7   9  -2  100.75    2.93 
  -7   9  -2  100.21    2.87 
   7   9   2   99.96    2.92 
  -8  -9  -2   77.04    2.18 
   8  -9   2   72.94    2.12 
   8  -9   2   72.23    2.17 
  -8   9  -2   72.63    2.13 
  -8   9  -2   75.06    2.18 
   8   9   2   75.28    2.17 
  -6 -10   2    7.61    0.33 
   6 -10  -2    8.34    0.36 
   6 -10  -2    7.46    0.31 
  -6  10   2    7.99    0.36 
   6  10  -2    8.02    0.34 
   5 -10  -2    1.79    0.19 
   5 -10  -2    1.39    0.14 
  -5 -10   2    1.49    0.16 
   5  10  -2    1.56    0.17 
  -5  10   2    1.67    0.19 
   5  10  -2    1.94    0.18 
  -5  10   2    1.65    0.19 
   4 -10  -2    9.12    0.44 
  -4 -10   2    8.60    0.42 
   4 -10  -2    8.85    0.36 
  -4 -10   2    8.92    0.40 
   4  10  -2    9.40    0.41 
  -4  10   2    9.01    0.42 
   4  10  -2    9.15    0.41 
  -4  10   2    8.96    0.41 
  -3 -10   2   14.95    0.57 
   3 -10  -2   15.32    0.62 
  -3 -10   2   13.79    0.59 
  -3  10   2   15.10    0.59 
   3  10  -2   15.33    0.57 
  -3  10   2   14.82    0.60 
   3  10  -2   14.77    0.59 
  -2 -10   2    0.61    0.14 
  -2 -10   2    0.45    0.14 
  -2 -10   2    0.53    0.15 
   2 -10  -2    0.53    0.15 
   2  10  -2    0.51    0.14 
  -2  10   2    0.49    0.14 
  -2  10   2    0.60    0.15 
  -1 -10   2   15.87    0.61 
   1 -10  -2   16.01    0.67 
  -1 -10   2   15.83    0.64 
  -1 -10   2   15.87    0.64 
   1  10  -2   16.28    0.64 
  -1  10   2   16.28    0.65 
   0 -10   2    0.40    0.15 
   0 -10   2    0.28    0.12 
   0 -10   2    0.40    0.13 
   0 -10  -2    0.19    0.13 
   0 -10  -2    0.40    0.15 
   0  10  -2   -0.02    0.12 
   0  10  -2    0.14    0.12 
   0  10   2    0.33    0.13 
  -1 -10  -2   10.08    0.45 
   1 -10   2   10.04    0.48 
   1 -10   2    9.29    0.44 
  -1 -10  -2    9.66    0.49 
  -1 -10  -2    9.20    0.48 
   1 -10   2    9.51    0.47 
   1  10   2   10.83    0.48 
  -1  10  -2   10.33    0.46 
   1  10   2   10.05    0.46 
  -1  10  -2   10.60    0.47 
  -2 -10  -2    4.91    0.34 
  -2 -10  -2    4.58    0.30 
   2 -10   2    4.41    0.39 
   2 -10   2    4.95    0.32 
   2 -10   2    5.02    0.30 
  -2 -10  -2    4.84    0.33 
  -2  10  -2    4.80    0.31 
   2  10   2    4.70    0.31 
   2  10   2    4.71    0.31 
  -2  10  -2    5.33    0.32 
  -3 -10  -2    2.91    0.24 
   3 -10   2    2.94    0.25 
  -3 -10  -2    3.11    0.28 
  -3 -10  -2    3.26    0.27 
  -3  10  -2    3.09    0.25 
   3  10   2    2.56    0.24 
  -3  10  -2    2.92    0.24 
   3  10   2    2.89    0.24 
  -4 -10  -2   45.30    1.41 
   4 -10   2   45.66    1.43 
  -4 -10  -2   44.91    1.48 
  -4 -10  -2   46.25    1.40 
  -4  10  -2   45.91    1.42 
   4  10   2   44.24    1.39 
   4  10   2   47.44    1.41 
  -5 -10  -2    3.04    0.22 
   5 -10   2    3.23    0.23 
  -5  10  -2    3.07    0.22 
   5  10   2    3.37    0.23 
  -6 -10  -2   15.22    0.53 
   6 -10   2   15.04    0.54 
   6  10   2   15.35    0.53 
  -6  10  -2   15.14    0.54 
 -16   0   3    0.19    0.12 
  16   0  -3    0.03    0.16 
 -16   0   3    0.13    0.14 
  16   0  -3    0.16    0.21 
  15   0  -3    0.15    0.23 
 -15   0   3    0.06    0.12 
 -15   0   3    0.27    0.16 
  15   0  -3    0.34    0.23 
 -14   0   3    0.06    0.16 
 -14   0   3    0.27    0.14 
  14   0  -3    0.47    0.27 
  14   0  -3    0.04    0.27 
  14   0  -3    0.22    0.26 
  13   0  -3    0.32    0.29 
  13   0  -3    0.14    0.27 
  13   0  -3    0.26    0.29 
 -13   0   3    0.39    0.25 
 -13   0   3    0.56    0.20 
 -13   0   3    0.13    0.14 
 -12   0   3    1.08    0.27 
  12   0  -3    0.03    0.27 
  12   0  -3    0.14    0.30 
 -12   0   3    0.04    0.17 
  12   0  -3    0.20    0.24 
 -12   0   3    0.25    0.16 
  11   0  -3    0.25    0.24 
 -11   0   3    0.18    0.16 
  10   0  -3    0.13    0.20 
 -10   0   3    0.56    0.19 
  -9   0   3    0.68    0.18 
   9   0  -3    0.24    0.22 
   9   0  -3    0.18    0.22 
   8   0  -3    0.23    0.20 
  -8   0   3    0.13    0.12 
   8   0  -3    1.27    0.31 
  -7   0   3    0.66    0.15 
   7   0  -3    0.52    0.19 
   7   0  -3    0.24    0.19 
   6   0  -3    0.37    0.15 
  -6   0   3    0.42    0.12 
   5   0  -3    0.16    0.11 
   5   0  -3    0.24    0.13 
  -5   0   3    0.32    0.15 
   4   0  -3    0.35    0.12 
  -4   0   3    0.60    0.16 
  -3   0   3    1.01    0.17 
   3   0  -3    1.32    0.18 
  -2   0   3    0.84    0.13 
   2   0  -3    0.80    0.14 
  -1   0   3    1.17    0.14 
  -1   0   3    0.81    0.12 
   0   0   3    0.94    0.13 
   0   0   3    1.03    0.11 
   1   0   3    0.34    0.07 
   2   0   3    0.54    0.14 
   2   0   3    0.44    0.08 
   3   0   3    0.27    0.12 
   5   0   3    0.15    0.12 
   5   0   3    0.16    0.09 
  -5   0  -3    0.18    0.09 
   5   0   3    0.01    0.11 
  -6   0  -3    0.23    0.10 
   6   0   3    0.19    0.13 
   6   0   3    0.02    0.13 
   7   0   3    0.87    0.19 
   7   0   3    1.98    0.32 
  -8   0  -3    0.17    0.13 
   8   0   3    0.22    0.16 
   8   0   3    0.08    0.17 
   9   0   3    0.13    0.17 
   9   0   3    1.14    0.33 
  -9   0  -3    0.19    0.13 
  10   0   3    2.09    0.40 
  10   0   3    0.18    0.21 
 -11   0  -3    0.15    0.17 
  11   0   3    0.22    0.26 
  11   0   3    0.38    0.35 
  11   0   3    0.08    0.15 
 -11   0  -3    0.18    0.16 
  11   0   3    0.82    0.38 
  11   0   3    0.20    0.23 
  12   0   3    0.10    0.25 
 -12   0  -3    0.23    0.16 
 -12   0  -3    0.28    0.19 
  12   0   3    0.12    0.30 
  12   0   3    0.28    0.29 
  12   0   3    0.23    0.17 
 -12   0  -3    0.32    0.18 
  12   0   3    0.34    0.24 
  13   0   3    0.72    0.32 
 -13   0  -3    0.10    0.16 
 -13   0  -3    0.19    0.20 
  13   0   3    0.48    0.29 
  13   0   3    0.47    0.29 
 -13   0  -3    0.18    0.16 
  13   0   3    0.12    0.23 
  14   0   3    0.31    0.24 
 -14   0  -3    0.06    0.15 
 -14   0  -3    0.35    0.16 
  14   0   3    0.34    0.25 
  14   0   3    0.30    0.27 
  15   0   3    0.25    0.19 
 -15   0  -3    0.13    0.15 
 -15   0  -3    0.18    0.14 
  15   0   3    0.45    0.23 
 -16   0  -3    0.16    0.12 
  16   0   3    0.10    0.16 
  16  -1  -3   36.99    1.28 
  16  -1  -3   36.15    1.37 
 -16  -1   3   38.87    1.24 
 -16  -1   3   35.51    1.17 
  16   1  -3   35.88    1.35 
 -16   1   3   35.92    1.19 
  15  -1  -3   49.72    2.14 
  15  -1  -3   53.61    1.86 
 -15  -1   3   52.92    1.68 
 -15  -1   3   54.55    1.74 
  15  -1  -3   53.67    1.97 
  15   1  -3   55.41    1.87 
  15   1  -3   54.88    1.95 
 -15   1   3   56.24    1.74 
 -15   1   3   53.47    1.69 
  14  -1  -3   88.64    2.91 
 -14  -1   3   89.32    2.72 
  14  -1  -3   92.83    3.05 
  14  -1  -3   88.71    3.07 
 -14  -1   3   90.14    2.66 
  14   1  -3   85.92    2.88 
 -14   1   3   91.24    2.72 
  14   1  -3   88.56    2.97 
 -14   1   3   88.36    2.67 
 -13  -1   3    1.09    0.28 
 -13  -1   3    1.47    0.24 
 -13  -1   3    0.85    0.18 
  13  -1  -3    0.85    0.35 
  13  -1  -3    1.32    0.35 
  13  -1  -3    0.95    0.35 
  13   1  -3    2.08    0.42 
  13   1  -3    2.00    0.42 
 -13   1   3    1.51    0.22 
  13   1  -3    0.98    0.32 
 -13   1   3    1.04    0.25 
  12  -1  -3   40.25    1.71 
 -12  -1   3   46.03    1.67 
  12  -1  -3   46.68    1.90 
  12  -1  -3   46.85    1.88 
 -12  -1   3   45.95    1.51 
 -12  -1   3   44.85    1.46 
  12   1  -3   45.81    1.75 
 -12   1   3   44.05    1.51 
 -12   1   3   44.68    1.46 
  12   1  -3   44.38    1.74 
 -12   1   3   46.21    1.49 
  12   1  -3   42.91    1.74 
 -11  -1   3    2.42    0.34 
  11  -1  -3    1.72    0.39 
  11   1  -3    2.21    0.40 
 -11   1   3    1.55    0.27 
  11   1  -3    2.40    0.76 
  10  -1  -3   30.33    1.61 
 -10  -1   3   32.74    1.22 
  10  -1  -3   32.07    1.41 
 -10   1   3   31.47    1.20 
  10   1  -3   33.07    1.32 
  -9  -1   3  132.95    3.90 
   9  -1  -3  128.95    4.35 
   9  -1  -3  125.82    4.11 
  -9   1   3  134.66    3.88 
   9   1  -3  135.72    4.00 
  -8  -1   3    2.13    0.24 
   8  -1  -3    1.91    0.36 
   8  -1  -3    1.87    0.39 
   8   1  -3    2.21    0.35 
   8   1  -3    2.27    0.33 
  -8   1   3    2.65    0.27 
   7  -1  -3  200.87    6.72 
  -7  -1   3  220.22    6.46 
   7  -1  -3  246.26    6.85 
  -7   1   3  229.06    6.43 
   7   1  -3  235.99    6.73 
   7   1  -3  234.27    6.91 
  -7   1   3  239.55    6.46 
  -6  -1   3    8.88    0.40 
   6  -1  -3    7.86    0.55 
   6   1  -3    7.57    0.58 
  -6   1   3    9.32    0.45 
  -6   1   3    7.87    0.53 
   6   1  -3    8.13    0.51 
   5  -1  -3  385.09   10.94 
  -5   1   3  387.63   10.90 
   5   1  -3  405.17   10.91 
   5   1  -3  377.47   10.99 
   4  -1  -3  202.39    5.79 
   4   1  -3  214.03    5.79 
  -4   1   3  191.93    5.75 
   4   1  -3  197.71    5.85 
   3  -1  -3  254.56    7.21 
  -3  -1   3  263.75    7.27 
  -3   1   3  251.21    7.20 
   3   1  -3  247.60    7.26 
   3   1  -3  264.99    7.24 
  -2  -1   3  257.82    7.06 
   2  -1  -3  265.52    6.99 
   2   1  -3  238.66    7.03 
  -2   1   3  238.29    6.98 
  -1  -1   3  137.76    3.97 
   1  -1  -3  141.24    3.84 
  -1   1   3  135.13    3.87 
   1   1  -3  129.57    3.89 
   0  -1   3  542.70   15.96 
   0  -1  -3  610.42   15.58 
   0   1   3  531.65   15.60 
   0   1  -3  539.36   15.44 
  -1  -1  -3  595.09   15.07 
   1  -1   3  514.09   15.55 
   1   1   3  557.50   15.59 
  -1   1  -3  523.09   15.16 
   2  -1   3   78.26    2.56 
   2   1   3   82.18    2.35 
   3  -1   3  772.79   21.60 
   3   1   3  751.59   20.75 
   3   1   3  736.96   20.74 
   4  -1   3   13.49    0.74 
   4   1   3   13.07    0.53 
   4   1   3   12.06    0.56 
  -5  -1  -3  300.19    8.24 
   5  -1   3  294.32    8.64 
   5  -1   3  289.17    8.31 
   5  -1   3  295.06    8.26 
   5   1   3  306.35    8.27 
   6  -1   3  148.05    4.76 
   6  -1   3  151.31    4.41 
   6  -1   3  152.71    4.35 
   6   1   3  153.56    4.35 
  -6   1  -3  149.66    4.34 
  -7  -1  -3   20.23    0.78 
   7  -1   3   18.90    0.91 
   7  -1   3   19.55    0.84 
   7  -1   3   20.93    1.17 
  -7   1  -3   19.65    0.79 
   7   1   3   19.14    0.88 
   7   1   3   20.75    0.81 
   8  -1   3  296.08    9.16 
  -8  -1  -3  322.60    8.99 
   8  -1   3  328.33    9.09 
   8   1   3  311.55    9.14 
   8   1   3  333.10    9.01 
  -8   1  -3  328.41    9.02 
   9  -1   3   13.55    0.73 
   9  -1   3   13.37    0.81 
  -9  -1  -3   13.13    0.65 
  -9   1  -3   12.68    0.66 
   9   1   3   14.06    0.69 
   9   1   3   13.30    0.78 
  10  -1   3  184.60    5.37 
  10  -1   3  175.95    5.51 
 -10  -1  -3  180.79    5.28 
  10   1   3  179.41    5.48 
 -10   1  -3  176.98    5.30 
  11  -1   3   51.01    1.84 
 -11  -1  -3   47.96    1.74 
  11  -1   3   48.97    1.96 
 -11  -1  -3   47.88    1.60 
  11  -1   3   48.28    1.94 
  11  -1   3   50.33    1.65 
  11  -1   3   51.21    1.61 
  11   1   3   49.39    1.61 
  11   1   3   44.02    1.86 
  11   1   3   50.19    1.63 
 -11   1  -3   50.79    1.80 
  11   1   3   49.89    1.94 
  11   1   3   49.69    1.92 
 -11   1  -3   48.76    1.59 
  12  -1   3   87.72    3.20 
  12  -1   3   96.67    3.29 
  12  -1   3   95.73    2.91 
 -12  -1  -3   96.74    2.88 
 -12  -1  -3   94.95    3.05 
  12   1   3   88.68    3.15 
  12   1   3   98.64    3.26 
  12   1   3   96.40    2.89 
 -12   1  -3   98.49    2.86 
  12   1   3   93.00    3.22 
 -12   1  -3  101.13    3.12 
  13  -1   3  104.31    3.57 
 -13  -1  -3  107.14    3.24 
  13  -1   3  109.47    3.28 
  13  -1   3  109.20    3.64 
 -13  -1  -3  106.85    3.42 
 -13   1  -3  111.50    3.28 
  13   1   3  113.67    3.58 
  13   1   3  105.05    3.52 
  13   1   3  109.35    3.63 
 -13   1  -3  111.10    3.22 
  13   1   3  109.34    3.26 
 -13   1  -3  108.99    3.46 
  14  -1   3   10.70    0.74 
 -14  -1  -3   10.20    0.54 
 -14  -1  -3    8.97    0.49 
  14  -1   3    9.20    0.73 
  14   1   3    8.37    0.65 
 -14   1  -3    9.58    0.49 
  14   1   3    8.79    0.53 
  14   1   3    9.77    0.75 
  14   1   3   10.20    0.70 
 -14   1  -3    9.09    0.51 
  15  -1   3   48.71    1.81 
 -15  -1  -3   52.96    1.65 
 -15   1  -3   55.53    1.66 
 -15   1  -3   52.34    1.61 
  15   1   3   51.19    1.82 
  15   1   3   50.30    1.79 
  16  -1   3   55.22    1.78 
 -16  -1  -3   59.16    1.70 
 -16   1  -3   56.02    1.66 
  16   1   3   50.14    1.77 
 -16  -2   3   72.69    2.12 
  16  -2  -3   62.90    2.20 
  16   2  -3   74.60    2.25 
 -16   2   3   66.95    2.06 
 -15  -2   3   58.25    1.85 
  15  -2  -3   57.14    1.89 
 -15  -2   3   56.44    1.78 
  15  -2  -3   60.01    2.07 
  15   2  -3   59.31    2.02 
 -15   2   3   57.65    1.81 
  14  -2  -3   25.14    1.24 
  14  -2  -3   24.03    1.20 
 -14  -2   3   24.91    0.97 
  14  -2  -3   25.61    1.08 
 -14  -2   3   25.53    0.92 
  14   2  -3   27.22    1.18 
 -14   2   3   25.38    0.96 
 -14   2   3   25.78    0.94 
  13  -2  -3  128.19    4.29 
 -13  -2   3  133.73    3.84 
  13  -2  -3  125.69    4.22 
 -13  -2   3  128.57    3.87 
  13  -2  -3  130.71    4.03 
 -13  -2   3  130.63    4.09 
  13   2  -3  139.25    4.15 
 -13   2   3  138.24    3.87 
 -13   2   3  133.07    3.85 
  12  -2  -3   10.93    0.74 
 -12  -2   3   11.83    0.70 
  12  -2  -3   10.42    0.87 
 -12  -2   3   11.26    0.58 
  12  -2  -3   10.61    0.82 
 -12  -2   3   11.44    0.56 
 -12   2   3   11.28    0.55 
  12   2  -3   11.51    0.77 
 -12   2   3   11.64    0.58 
 -11  -2   3  166.58    4.81 
 -11  -2   3  174.42    4.77 
  11  -2  -3  158.45    5.18 
  11  -2  -3  159.37    4.99 
 -11  -2   3  172.26    5.01 
  11  -2  -3  165.61    5.26 
  11   2  -3  164.59    5.02 
 -11   2   3  168.42    4.77 
 -11   2   3  171.42    4.79 
  10  -2  -3   91.64    3.22 
 -10  -2   3   98.23    3.00 
   9  -2  -3   49.36    2.14 
   9  -2  -3   47.05    1.88 
  -9  -2   3   51.59    1.70 
   8  -2  -3  145.65    4.93 
  -8  -2   3  164.95    4.75 
   8  -2  -3  166.57    4.85 
   8  -2  -3  168.80    5.24 
   8   2  -3  161.92    5.28 
  -8   2   3  170.65    4.74 
   7  -2  -3    2.42    0.35 
   7  -2  -3    1.94    0.36 
  -7  -2   3    1.63    0.23 
   7  -2  -3    1.42    0.31 
   7   2  -3    1.63    0.29 
  -7   2   3    2.33    0.28 
   7   2  -3    1.88    0.42 
   6  -2  -3  346.84    9.75 
  -6  -2   3  341.20    9.40 
   6  -2  -3  310.80    9.50 
   6   2  -3  334.55    9.85 
  -6   2   3  349.34    9.65 
   6   2  -3  340.60    9.60 
  -6   2   3  340.42    9.38 
   5  -2  -3  272.83    7.80 
  -5  -2   3  269.22    7.53 
   5   2  -3  269.66    7.92 
   5   2  -3  274.99    7.71 
  -5   2   3  269.96    7.72 
  -5   2   3  262.59    7.51 
   4  -2  -3   99.86    3.17 
  -4   2   3  102.28    3.14 
   4   2  -3  102.33    3.30 
   4   2  -3  108.33    3.18 
   3  -2  -3  509.31   14.44 
  -3  -2   3  536.81   14.52 
  -3   2   3  517.53   14.43 
   3   2  -3  520.34   14.58 
   2  -2  -3    0.33    0.11 
  -2  -2   3    0.56    0.18 
  -2   2   3    0.48    0.14 
   2   2  -3    0.49    0.18 
  -1  -2   3  254.56    7.24 
   1  -2  -3  250.68    6.99 
   1   2  -3  248.81    7.14 
  -1   2   3  247.72    7.06 
   0  -2  -3  336.73    9.51 
   0  -2   3  352.78    9.87 
   0   2  -3  343.51    9.68 
   0   2   3  350.51    9.65 
  -1  -2  -3  121.45    3.63 
   1  -2   3  136.59    4.05 
   1   2   3  135.06    3.82 
  -1   2  -3  126.95    3.77 
   2  -2   3  548.93   14.51 
  -2   2  -3  475.72   14.25 
   2   2   3  517.59   14.24 
   3  -2   3   16.30    0.86 
  -3   2  -3   15.15    0.65 
   3   2   3   16.30    0.72 
   4  -2   3  472.33   13.07 
   4  -2   3  449.56   12.61 
   4  -2   3  454.18   12.70 
   4   2   3  453.84   12.76 
   5  -2   3  290.12    8.09 
   5  -2   3  290.70    8.48 
   5  -2   3  279.20    7.97 
  -5  -2  -3  286.93    7.93 
   5   2   3  276.83    8.11 
   5   2   3  287.59    7.95 
   6  -2   3   18.18    1.10 
   6  -2   3   18.08    0.83 
   6  -2   3   19.14    0.77 
   6   2   3   18.94    0.83 
   6   2   3   19.09    0.75 
   7  -2   3  212.22    6.43 
   7  -2   3  224.19    6.33 
   7  -2   3  223.84    6.45 
  -7  -2  -3  217.10    6.27 
   7  -2   3  218.77    6.93 
   7   2   3  228.89    6.29 
   7   2   3  215.45    6.39 
  -7   2  -3  227.37    6.33 
  -8  -2  -3    0.51    0.16 
   8  -2   3    0.54    0.25 
   8  -2   3    0.64    0.23 
   8  -2   3    0.52    0.37 
   8   2   3    0.45    0.23 
   8   2   3    0.50    0.21 
  -8   2  -3    0.78    0.21 
   9  -2   3  154.37    4.72 
  -9  -2  -3  148.54    4.50 
   9  -2   3  153.30    4.69 
   9   2   3  157.76    4.39 
   9   2   3  153.21    4.67 
  -9   2  -3  148.63    4.55 
 -10  -2  -3   67.72    2.26 
 -10  -2  -3   73.29    2.48 
  10  -2   3   68.97    2.51 
  10  -2   3   68.29    2.46 
  10  -2   3   69.65    3.15 
  10  -2   3   69.74    2.43 
  10   2   3   62.06    2.26 
  10   2   3   64.83    2.46 
  10   2   3   69.14    2.43 
  10   2   3   70.99    2.14 
 -10   2  -3   72.49    2.34 
  11  -2   3   19.24    1.05 
 -11  -2  -3   20.41    0.91 
  11  -2   3   19.96    0.82 
  11  -2   3   19.64    0.85 
  11  -2   3   19.29    1.06 
 -11  -2  -3   19.94    0.80 
  11  -2   3   20.04    1.05 
  11  -2   3   20.00    0.85 
  11   2   3   19.04    1.05 
  11   2   3   19.83    0.83 
  11   2   3   17.70    1.03 
 -11   2  -3   19.32    0.80 
 -11   2  -3   19.45    0.95 
  11   2   3   18.75    1.07 
  12  -2   3   93.83    2.86 
 -12  -2  -3   90.51    3.02 
  12  -2   3   91.98    2.90 
  12  -2   3   94.92    3.21 
  12  -2   3  100.60    3.22 
 -12  -2  -3   92.55    2.85 
  12  -2   3   97.72    3.24 
  12   2   3   96.08    3.15 
 -12   2  -3   96.92    2.87 
  12   2   3   96.59    3.20 
  12   2   3   94.24    2.88 
  12   2   3   93.34    3.19 
 -12   2  -3   96.34    3.10 
  13  -2   3    0.38    0.19 
  13  -2   3    0.44    0.26 
  13  -2   3    0.41    0.25 
  13  -2   3    0.36    0.21 
 -13  -2  -3    0.41    0.21 
 -13  -2  -3    0.72    0.20 
 -13  -2  -3    0.26    0.15 
  13   2   3    0.31    0.28 
  13   2   3    0.20    0.27 
  13   2   3    0.55    0.21 
 -13   2  -3    0.38    0.19 
 -13   2  -3    0.40    0.17 
  13   2   3    0.34    0.26 
 -14  -2  -3   72.40    2.22 
  14  -2   3   75.29    2.47 
 -14  -2  -3   77.80    2.27 
  14  -2   3   72.42    2.49 
 -14   2  -3   73.17    2.21 
  14   2   3   65.32    2.44 
  14   2   3   69.79    2.40 
 -14   2  -3   72.41    2.23 
  15  -2   3   18.54    0.82 
 -15  -2  -3   21.23    0.77 
 -15  -2  -3   18.41    0.71 
 -15   2  -3   18.57    0.69 
  15   2   3   17.77    0.82 
 -15   2  -3   17.80    0.68 
  15   2   3   14.29    0.81 
 -16  -3   3    3.59    0.28 
  16  -3  -3    3.83    0.33 
 -16   3   3    3.37    0.24 
  16   3  -3    3.63    0.34 
 -15  -3   3    0.94    0.18 
  15  -3  -3    1.04    0.24 
 -15   3   3    0.72    0.15 
 -15   3   3    0.46    0.18 
  15   3  -3    0.54    0.22 
  14  -3  -3    1.56    0.33 
  14  -3  -3    1.46    0.35 
 -14  -3   3    1.09    0.21 
 -14   3   3    1.39    0.21 
  14   3  -3    1.22    0.29 
 -14   3   3    1.46    0.24 
 -13  -3   3    4.11    0.47 
  13  -3  -3    4.10    0.53 
 -13  -3   3    4.56    0.45 
 -13  -3   3    3.86    0.34 
  13  -3  -3    3.78    0.53 
  13   3  -3    4.49    0.51 
 -13   3   3    3.85    0.34 
 -13   3   3    3.28    0.35 
  12  -3  -3    4.20    0.58 
 -12  -3   3    1.45    0.31 
  12  -3  -3    3.54    0.54 
 -12  -3   3    1.99    0.28 
 -12  -3   3    2.40    0.37 
 -12   3   3    2.42    0.30 
 -12   3   3    1.65    0.25 
  12   3  -3    1.78    0.36 
 -11  -3   3    9.49    0.60 
  11  -3  -3    8.56    0.77 
 -11  -3   3    9.51    0.63 
 -11  -3   3    9.60    0.53 
  11  -3  -3    8.97    0.71 
 -11   3   3    9.69    0.51 
 -11   3   3    9.84    0.53 
  11   3  -3    9.48    0.73 
 -10  -3   3   19.36    0.92 
  10  -3  -3   19.64    1.07 
   9  -3  -3    3.40    0.50 
   9  -3  -3    3.82    0.52 
  -9  -3   3    4.21    0.40 
   8  -3  -3    1.46    0.35 
   8  -3  -3    0.74    0.28 
   8  -3  -3    0.56    0.32 
  -8  -3   3    0.76    0.20 
  -8   3   3    0.69    0.21 
   8   3  -3    0.55    0.34 
   7  -3  -3    2.72    0.40 
   7  -3  -3    3.98    0.52 
   7  -3  -3    3.79    0.44 
  -7  -3   3    3.82    0.34 
  -7   3   3    4.61    0.35 
   7   3  -3    3.93    0.54 
   6  -3  -3    6.99    0.54 
  -6  -3   3    7.55    0.44 
   6  -3  -3    7.90    0.64 
   6  -3  -3    7.71    0.55 
  -6   3   3    7.85    0.63 
   6   3  -3    8.04    0.69 
  -6   3   3    8.06    0.44 
  -5  -3   3   38.60    1.29 
   5  -3  -3   37.82    1.55 
  -5  -3   3   36.13    1.31 
   5  -3  -3   35.87    1.38 
  -5   3   3   38.92    1.50 
  -5   3   3   37.58    1.26 
   5   3  -3   35.92    1.42 
   5   3  -3   37.07    1.61 
   4  -3  -3    8.57    0.53 
  -4  -3   3    9.33    0.47 
  -4  -3   3    8.69    0.60 
  -4  -3   3    8.88    0.50 
   4  -3  -3    8.87    0.60 
  -4   3   3    9.82    0.60 
   4   3  -3    9.10    0.68 
  -3  -3   3    0.84    0.24 
   3  -3  -3    0.76    0.20 
   3  -3  -3    0.68    0.20 
  -3  -3   3    0.94    0.20 
  -3   3   3    0.82    0.21 
   3   3  -3    0.79    0.25 
   2  -3  -3    0.37    0.15 
  -2  -3   3    0.94    0.27 
   2   3  -3    0.39    0.19 
  -2   3   3    0.40    0.16 
   1  -3  -3   13.12    0.64 
  -1  -3   3   13.16    0.80 
   1   3  -3   13.33    0.73 
  -1   3   3   14.31    0.70 
   0  -3   3   45.48    1.76 
   0  -3  -3   42.60    1.48 
   0   3   3   45.39    1.60 
   0   3  -3   42.29    1.57 
   1  -3   3    7.61    0.60 
  -1  -3  -3    7.70    0.43 
   1   3   3    7.15    0.50 
  -1   3  -3    6.82    0.46 
   2  -3   3   23.67    1.15 
  -2   3  -3   21.41    0.91 
   2   3   3   23.68    1.03 
   3  -3   3    2.32    0.37 
   3  -3   3    2.14    0.26 
   3  -3   3    2.59    0.28 
   3   3   3    2.33    0.24 
   3   3   3    2.30    0.32 
  -3   3  -3    1.99    0.25 
  -4  -3  -3   26.27    0.89 
   4  -3   3   23.69    0.94 
   4  -3   3   26.07    1.03 
   4  -3   3   27.09    1.34 
   4   3   3   25.98    1.15 
   4   3   3   27.04    0.93 
  -4   3  -3   23.83    0.94 
   5  -3   3    3.06    0.31 
   5  -3   3    3.46    0.51 
  -5  -3  -3    3.25    0.26 
   5  -3   3    3.31    0.36 
   5   3   3    3.11    0.28 
   5   3   3    3.44    0.45 
  -5   3  -3    2.99    0.32 
   6  -3   3    6.00    0.48 
   6  -3   3    6.19    0.70 
   6  -3   3    5.64    0.48 
  -6  -3  -3    6.28    0.38 
   6  -3   3    5.98    0.42 
   6   3   3    6.78    0.42 
   6   3   3    6.61    0.49 
   7  -3   3    0.52    0.21 
   7  -3   3    0.72    0.26 
   7  -3   3    0.78    0.38 
  -7  -3  -3    0.63    0.18 
   7  -3   3    0.65    0.24 
   7   3   3    0.83    0.28 
   8  -3   3    5.20    0.78 
   8  -3   3    5.58    0.53 
  -8  -3  -3    5.39    0.41 
   8  -3   3    5.51    0.51 
   8   3   3    6.12    0.53 
  -8   3  -3    6.12    0.47 
   8   3   3    5.87    0.40 
   9  -3   3    0.56    0.26 
  -9  -3  -3    0.52    0.18 
   9  -3   3    0.48    0.26 
   9   3   3    1.11    0.23 
   9   3   3    0.62    0.28 
  -9   3  -3    0.66    0.23 
  10  -3   3   15.44    0.76 
  10  -3   3   14.65    0.71 
 -10  -3  -3   15.89    0.69 
  10  -3   3   17.10    0.91 
  10  -3   3   15.81    0.91 
  10  -3   3   15.57    0.94 
 -10  -3  -3   16.08    0.79 
  10  -3   3   15.57    0.76 
  10   3   3   16.11    0.72 
  10   3   3   15.08    0.70 
 -10   3  -3   16.97    0.85 
  10   3   3   16.31    0.96 
  10   3   3   15.49    0.71 
  10   3   3   14.02    0.91 
  10   3   3   14.29    0.87 
 -10   3  -3   14.94    0.75 
  11  -3   3    0.69    0.24 
  11  -3   3    0.68    0.34 
  11  -3   3    1.34    0.34 
  11  -3   3    1.02    0.27 
 -11  -3  -3    1.02    0.26 
  11  -3   3    1.49    0.33 
 -11  -3  -3    0.73    0.21 
  11  -3   3    0.94    0.23 
 -11   3  -3    1.18    0.24 
 -11   3  -3    0.41    0.24 
  11   3   3    0.94    0.26 
  11   3   3    0.96    0.23 
  11   3   3    1.02    0.38 
  11   3   3    0.68    0.31 
  11   3   3    1.18    0.37 
  12  -3   3    7.87    0.52 
  12  -3   3    8.67    0.63 
 -12  -3  -3    7.71    0.46 
  12  -3   3    7.77    0.50 
  12  -3   3    6.87    0.72 
 -12  -3  -3    7.17    0.46 
  12  -3   3    7.98    0.62 
 -12  -3  -3    6.68    0.55 
  12   3   3    7.59    0.69 
  12   3   3    7.83    0.68 
  12   3   3    6.87    0.64 
 -12   3  -3    7.13    0.46 
 -12   3  -3    8.01    0.56 
  12   3   3    7.84    0.49 
 -13  -3  -3    0.46    0.17 
  13  -3   3    0.55    0.24 
  13  -3   3    0.60    0.26 
 -13  -3  -3    0.46    0.18 
  13  -3   3    0.52    0.21 
  13  -3   3    0.86    0.22 
 -13   3  -3    0.43    0.16 
 -13   3  -3    0.53    0.19 
  13   3   3    0.79    0.29 
  13   3   3    0.95    0.32 
 -14  -3  -3    0.19    0.14 
  14  -3   3    0.16    0.17 
 -14  -3  -3    0.25    0.14 
  14  -3   3    0.42    0.17 
  14   3   3    0.27    0.23 
  14   3   3    0.28    0.22 
 -14   3  -3    0.53    0.17 
 -14   3  -3    0.07    0.12 
  15  -3   3    0.31    0.15 
 -15  -3  -3    0.21    0.15 
 -15  -3  -3    0.06    0.12 
  15   3   3    0.12    0.18 
 -15   3  -3    0.14    0.10 
 -15  -4   3   26.85    0.96 
  15  -4  -3   26.46    1.01 
 -15   4   3   27.01    0.89 
 -15   4   3   26.54    0.92 
  15   4  -3   27.33    1.01 
 -14  -4   3   36.63    1.29 
  14  -4  -3   37.28    1.40 
 -14  -4   3   39.29    1.30 
 -14   4   3   36.94    1.22 
  14   4  -3   38.18    1.37 
 -14   4   3   35.67    1.25 
 -13  -4   3  167.82    5.06 
  13  -4  -3  178.18    5.26 
 -13  -4   3  178.65    5.11 
  13  -4  -3  175.40    5.30 
  13   4  -3  177.11    5.19 
 -13   4   3  175.34    5.04 
 -13   4   3  173.54    4.99 
 -12  -4   3    0.26    0.23 
  12  -4  -3    0.65    0.28 
 -12  -4   3    0.30    0.21 
 -12  -4   3    0.27    0.18 
  12  -4  -3    0.48    0.25 
 -12   4   3    0.32    0.17 
  12   4  -3    0.06    0.24 
 -12   4   3    0.36    0.17 
  11  -4  -3  188.73    5.69 
 -11  -4   3  185.57    5.45 
 -11  -4   3  189.84    5.50 
 -11  -4   3  188.98    5.70 
  11  -4  -3  182.67    5.41 
  11  -4  -3  195.25    5.76 
 -11   4   3  187.12    5.41 
 -11   4   3  184.92    5.38 
  11   4  -3  193.40    5.60 
  10  -4  -3   54.85    2.15 
  10  -4  -3   52.31    2.04 
 -10  -4   3   55.84    1.89 
 -10  -4   3   59.02    2.07 
  10  -4  -3   55.34    1.85 
 -10  -4   3   58.96    1.91 
  10  -4  -3   59.36    2.13 
 -10  -4   3   53.48    1.84 
  10   4  -3   55.47    1.99 
 -10   4   3   57.77    1.80 
 -10   4   3   57.82    1.82 
  10   4  -3   54.25    1.85 
  -9  -4   3   74.19    2.51 
   9  -4  -3   70.77    2.62 
   9  -4  -3   76.12    2.59 
  -9   4   3   75.17    2.50 
   8  -4  -3  197.64    5.80 
  -8  -4   3  193.47    5.71 
   8  -4  -3  186.97    5.82 
  -8   4   3  190.37    5.67 
   8   4  -3  193.82    6.29 
   7  -4  -3    9.74    0.88 
   7  -4  -3   12.10    0.70 
   7  -4  -3    9.52    0.67 
  -7  -4   3    9.99    0.61 
   7   4  -3    9.07    0.84 
  -7   4   3    9.48    0.57 
   6  -4  -3  360.45   10.97 
  -6  -4   3  380.62   10.47 
   6  -4  -3  381.11   10.57 
   6  -4  -3  356.49   10.49 
   6   4  -3  381.35   10.99 
  -6   4   3  362.77   10.41 
  -5  -4   3  251.58    7.65 
   5  -4  -3  269.28    8.13 
  -5  -4   3  276.95    7.70 
   5  -4  -3  273.93    7.77 
   5  -4  -3  254.31    7.69 
   5   4  -3  275.63    8.17 
  -5   4   3  278.62    7.65 
  -5   4   3  277.36    8.04 
   5   4  -3  264.91    7.63 
   4  -4  -3  173.82    5.09 
  -4  -4   3  162.85    5.34 
  -4  -4   3  178.03    5.04 
  -4  -4   3  164.79    5.00 
   4  -4  -3  160.71    5.33 
  -4   4   3  171.81    5.30 
  -4   4   3  175.16    4.98 
   4   4  -3  178.19    5.45 
   4   4  -3  170.38    4.97 
  -4   4   3  181.68    5.18 
   3  -4  -3  551.56   15.46 
  -3  -4   3  544.98   15.16 
  -3  -4   3  508.93   15.56 
   3  -4  -3  526.66   15.19 
   3   4  -3  537.52   15.10 
  -3   4   3  553.84   15.10 
  -3   4   3  554.86   15.45 
   3   4  -3  588.70   15.58 
   2  -4  -3    6.56    0.47 
  -2  -4   3    6.18    0.62 
  -2  -4   3    5.71    0.43 
   2  -4  -3    6.18    0.54 
   2   4  -3    6.42    0.41 
  -2   4   3    5.92    0.38 
  -2   4   3    6.52    0.54 
   2   4  -3    6.26    0.56 
   1  -4  -3  209.50    6.27 
   1  -4  -3  215.12    6.12 
  -1  -4   3  199.04    6.03 
  -1  -4   3  211.82    6.51 
   1   4  -3  217.02    6.04 
   1   4  -3  219.46    6.37 
  -1   4   3  210.71    6.01 
  -1   4   3  211.11    6.35 
   0  -4   3   81.60    2.54 
   0  -4   3   83.16    2.91 
   0  -4  -3   82.11    2.54 
   0  -4  -3   80.18    2.67 
   0  -4   3   77.12    2.46 
   0   4   3   78.59    2.77 
   0   4  -3   82.14    2.74 
   0   4   3   82.56    2.45 
  -1  -4  -3   95.56    2.79 
   1  -4   3   93.25    3.20 
   1  -4   3   89.50    2.74 
   1  -4   3   86.16    2.71 
   1   4   3   90.69    2.68 
  -1   4  -3   85.76    2.73 
   1   4   3   89.91    3.05 
  -1   4  -3   89.17    2.94 
   2  -4   3  525.98   14.72 
   2  -4   3  511.58   14.19 
   2  -4   3  485.77   14.12 
  -2   4  -3  488.70   14.15 
   2   4   3  507.89   14.54 
  -2   4  -3  506.68   14.35 
   2   4   3  550.88   14.17 
   3  -4   3   40.71    1.46 
   3  -4   3   42.28    1.86 
   3  -4   3   41.11    1.41 
   3   4   3   43.72    1.42 
  -3   4  -3   38.98    1.42 
   3   4   3   40.26    1.72 
   4  -4   3  302.85    9.12 
   4  -4   3  309.13    8.57 
  -4  -4  -3  295.33    8.38 
   4  -4   3  281.82    8.44 
   4   4   3  328.91    8.47 
  -4   4  -3  283.83    8.47 
   4   4   3  298.56    8.89 
   5  -4   3  153.12    4.62 
   5  -4   3  161.29    5.34 
  -5  -4  -3  160.30    4.57 
   5  -4   3  159.92    4.76 
   5   4   3  155.57    4.68 
   5   4   3  156.07    5.05 
   5   4   3  166.11    4.62 
  -5   4  -3  150.89    4.65 
   6  -4   3   83.94    3.38 
  -6  -4  -3   87.57    2.66 
   6  -4   3   89.45    2.85 
   6  -4   3   85.50    2.70 
   6   4   3   83.45    2.76 
  -6   4  -3   86.13    2.75 
   6   4   3   86.56    3.11 
   7  -4   3  136.42    4.18 
   7  -4   3  134.72    4.97 
  -7  -4  -3  131.72    4.12 
   7  -4   3  136.77    4.20 
   7  -4   3  143.59    4.35 
   7   4   3  151.10    4.07 
   7   4   3  138.81    4.26 
   8  -4   3   14.07    0.85 
  -8  -4  -3   14.50    0.74 
   8  -4   3   13.66    0.79 
   8   4   3   14.85    0.68 
   8   4   3   15.19    0.88 
  -9  -4  -3  108.33    3.17 
   9  -4   3  107.26    3.36 
  -9  -4  -3   98.54    3.20 
  -9  -4  -3  106.84    3.30 
  -9  -4  -3  101.78    3.14 
   9  -4   3  103.37    3.14 
   9  -4   3  104.12    3.14 
   9  -4   3  103.08    3.34 
   9  -4   3  106.49    3.49 
   9  -4   3  100.50    3.28 
   9   4   3  105.74    3.41 
  -9   4  -3   97.26    3.13 
   9   4   3  106.42    3.12 
   9   4   3  109.02    3.16 
   9   4   3  109.35    3.16 
  10  -4   3   72.06    2.63 
  10  -4   3   74.70    2.49 
 -10  -4  -3   72.60    2.46 
  10  -4   3   71.19    2.29 
  10  -4   3   75.86    2.52 
 -10  -4  -3   70.39    2.28 
 -10  -4  -3   73.61    2.33 
  10  -4   3   70.49    2.30 
 -10  -4  -3   84.36    2.35 
  10   4   3   73.55    2.32 
  10   4   3   74.64    2.29 
  10   4   3   74.56    2.58 
 -10   4  -3   69.76    2.32 
 -11  -4  -3   19.62    0.84 
 -11  -4  -3   20.68    0.88 
  11  -4   3   20.14    0.99 
  11  -4   3   20.26    0.83 
  11  -4   3   18.58    1.07 
 -11  -4  -3   19.60    0.82 
  11  -4   3   21.16    0.99 
 -11  -4  -3   18.78    0.95 
  11  -4   3   19.43    0.82 
 -11   4  -3   19.44    0.82 
  11   4   3   20.22    0.84 
  11   4   3   20.29    1.07 
 -11   4  -3   19.34    0.85 
 -12  -4  -3  123.31    3.69 
  12  -4   3  129.53    3.69 
  12  -4   3  127.64    3.90 
 -12  -4  -3  126.76    3.73 
 -12  -4  -3  125.11    4.08 
  12  -4   3  126.94    3.87 
 -12   4  -3  120.76    3.71 
 -12   4  -3  121.98    3.68 
  12   4   3  132.36    4.01 
  13  -4   3    1.29    0.26 
  13  -4   3    1.34    0.21 
 -13  -4  -3    0.78    0.19 
 -13  -4  -3    0.57    0.18 
 -13   4  -3    0.70    0.21 
  13   4   3    0.77    0.27 
 -13   4  -3    0.70    0.17 
  14  -4   3   54.25    1.75 
 -14  -4  -3   50.67    1.66 
 -14  -4  -3   56.03    1.73 
  14  -4   3   51.06    1.60 
  14   4   3   56.53    1.87 
 -14   4  -3   54.43    1.65 
  14  -5  -3   40.81    1.35 
 -14  -5   3   38.22    1.29 
 -14  -5   3   38.32    1.26 
  14   5  -3   38.17    1.32 
 -14   5   3   37.30    1.25 
 -14   5   3   39.17    1.20 
  13  -5  -3   10.20    0.59 
 -13  -5   3    9.94    0.53 
 -13  -5   3    9.30    0.53 
  13  -5  -3   10.24    0.48 
 -13   5   3    8.93    0.49 
 -13   5   3   10.13    0.46 
  13   5  -3    9.41    0.62 
  12  -5  -3  118.78    3.50 
 -12  -5   3  116.13    3.61 
  12  -5  -3  124.31    3.73 
 -12  -5   3  118.72    3.60 
  12  -5  -3  120.13    3.76 
 -12   5   3  117.36    3.54 
  12   5  -3  123.88    3.69 
 -12   5   3  120.99    3.49 
 -11  -5   3   24.60    1.21 
  11  -5  -3   25.90    0.97 
 -11  -5   3   24.81    1.03 
  11  -5  -3   24.49    1.12 
  11  -5  -3   23.95    1.24 
  11  -5  -3   26.21    1.17 
 -11  -5   3   25.48    1.05 
 -11   5   3   24.38    0.97 
 -11   5   3   23.92    1.09 
  11   5  -3   24.85    0.98 
 -11   5   3   25.03    1.08 
  10  -5  -3   91.25    2.96 
 -10  -5   3   87.01    3.00 
  10  -5  -3   88.00    3.03 
  10  -5  -3   88.93    2.69 
 -10  -5   3   89.27    2.80 
 -10  -5   3   88.50    2.77 
  10  -5  -3   85.05    2.88 
 -10   5   3   89.64    2.79 
  10   5  -3   86.28    2.69 
 -10   5   3   86.98    2.70 
   9  -5  -3   66.04    2.29 
   9  -5  -3   63.96    2.04 
  -9  -5   3   63.65    2.14 
  -9  -5   3   63.24    2.11 
   9  -5  -3   63.91    2.25 
  -9  -5   3   66.16    2.34 
   9  -5  -3   65.53    2.37 
  -9   5   3   63.45    2.30 
   9   5  -3   64.11    2.05 
  -9   5   3   64.73    2.05 
  -9   5   3   63.49    2.12 
   8  -5  -3   24.19    1.11 
  -8  -5   3   22.41    1.11 
  -8  -5   3   23.61    0.98 
   8  -5  -3   24.31    0.98 
  -8  -5   3   21.31    0.99 
  -8  -5   3   23.68    1.04 
   8  -5  -3   23.40    1.15 
  -8   5   3   20.61    1.03 
   8   5  -3   24.62    1.28 
  -8   5   3   21.75    1.03 
  -8   5   3   22.58    1.09 
   7  -5  -3  149.97    4.59 
   7  -5  -3  150.61    4.65 
  -7  -5   3  148.23    4.45 
  -7  -5   3  151.72    4.64 
   7   5  -3  147.72    5.11 
  -7   5   3  152.06    4.58 
   6  -5  -3   72.52    2.46 
   6  -5  -3   70.26    3.01 
  -6  -5   3   73.16    2.51 
   6  -5  -3   75.70    2.54 
  -6  -5   3   72.59    2.37 
   6   5  -3   76.12    2.93 
  -6   5   3   75.55    2.47 
  -5  -5   3  116.60    3.60 
   5  -5  -3  114.99    3.59 
   5  -5  -3  109.58    3.50 
   5  -5  -3  111.29    4.07 
  -5   5   3  112.10    3.51 
   5   5  -3  115.95    4.00 
   4  -5  -3  182.70    5.48 
   4  -5  -3  185.23    5.96 
  -4  -5   3  182.79    5.48 
   4  -5  -3  177.33    5.40 
   4   5  -3  186.92    5.38 
  -4   5   3  180.88    5.41 
  -4   5   3  181.14    5.83 
   4   5  -3  195.98    5.93 
   3  -5  -3   19.63    1.18 
   3  -5  -3   18.85    0.90 
  -3  -5   3   19.72    0.92 
   3  -5  -3   20.23    0.95 
  -3   5   3   19.74    0.88 
   3   5  -3   20.24    0.87 
   3   5  -3   20.16    1.16 
  -3   5   3   19.47    1.15 
  -3   5   3   20.40    0.93 
   2  -5  -3  306.90    8.67 
   2  -5  -3  295.48    8.97 
  -2  -5   3  294.98    9.14 
  -2  -5   3  297.82    8.57 
   2   5  -3  310.94    9.01 
   2   5  -3  301.12    8.54 
  -2   5   3  296.30    8.99 
  -2   5   3  299.31    8.59 
  -2   5   3  311.10    8.58 
   1  -5  -3    2.69    0.39 
  -1  -5   3    2.25    0.32 
   1   5  -3    2.24    0.40 
  -1   5   3    1.41    0.35 
  -1   5   3    1.98    0.29 
   1   5  -3    1.76    0.29 
   0  -5   3  105.38    3.33 
   0  -5   3  110.92    3.36 
   0  -5  -3  117.76    3.51 
   0  -5   3  115.33    3.90 
   0   5   3  107.14    3.78 
   0   5  -3  114.05    3.72 
   0   5   3  116.14    3.40 
   0   5  -3  106.28    3.38 
   1  -5   3   63.80    2.13 
   1  -5   3   69.77    2.68 
   1  -5   3   66.86    2.19 
  -1  -5  -3   72.22    2.29 
  -1   5  -3   68.13    2.46 
   1   5   3   67.11    2.17 
   1   5   3   68.11    2.61 
  -1   5  -3   64.70    2.18 
   2  -5   3   83.78    2.65 
  -2  -5  -3   89.80    2.72 
   2  -5   3   82.25    3.14 
   2  -5   3   78.39    2.62 
  -2   5  -3   85.04    2.89 
   2   5   3   82.67    3.06 
  -2   5  -3   81.44    2.63 
   3  -5   3  233.00    6.76 
  -3  -5  -3  247.68    6.80 
   3  -5   3  235.21    7.39 
   3   5   3  218.55    7.20 
  -3   5  -3  234.36    6.75 
  -4  -5  -3   19.97    0.93 
   4  -5   3   17.11    1.24 
   4  -5   3   19.19    0.90 
  -4   5  -3   20.77    0.91 
   4   5   3   18.14    1.17 
   4   5   3   19.07    0.89 
   5  -5   3  233.00    6.57 
   5  -5   3  217.97    7.24 
  -5  -5  -3  229.83    6.36 
   5  -5   3  219.28    6.39 
   5   5   3  214.73    7.01 
  -5   5  -3  222.31    6.51 
  -6  -5  -3  185.37    5.21 
   6  -5   3  184.45    5.42 
   6   5   3  172.64    5.85 
  -6   5  -3  175.70    5.36 
  -7  -5  -3   43.64    1.62 
  -7  -5  -3   44.68    1.52 
   7  -5   3   43.98    1.71 
  -7   5  -3   40.21    2.12 
  -8  -5  -3  133.12    3.88 
   8  -5   3  128.12    3.77 
  -8  -5  -3  129.36    3.85 
   8  -5   3  128.91    3.84 
   8  -5   3  132.91    4.12 
   8  -5   3  125.80    3.92 
  -8  -5  -3  127.87    4.00 
   8  -5   3  126.93    3.79 
  -8   5  -3  121.81    3.80 
   8   5   3  134.11    4.10 
   8   5   3  133.56    3.82 
  -9  -5  -3    6.75    0.50 
   9  -5   3    5.99    0.44 
  -9  -5  -3    6.11    0.59 
  -9  -5  -3    7.08    0.49 
   9  -5   3    6.64    0.59 
   9  -5   3    6.53    0.43 
   9  -5   3    6.72    0.59 
   9   5   3    7.13    0.48 
  -9   5  -3    6.15    0.46 
   9   5   3    8.35    0.73 
  10  -5   3   82.38    2.45 
 -10  -5  -3   82.43    2.55 
  10  -5   3   81.01    2.47 
  10  -5   3   80.05    2.77 
  10  -5   3   77.05    2.70 
 -10  -5  -3   79.74    2.52 
 -10  -5  -3   78.10    2.70 
  10   5   3   83.40    2.76 
  10   5   3   80.93    2.49 
 -10   5  -3   76.75    2.48 
  11  -5   3   67.56    2.04 
 -11  -5  -3   65.41    2.12 
 -11  -5  -3   68.18    2.10 
 -11  -5  -3   61.17    2.57 
  11  -5   3   64.71    2.33 
 -11  -5  -3   65.06    2.14 
 -11   5  -3   63.72    2.08 
 -11   5  -3   68.41    2.05 
  11   5   3   69.97    2.34 
  11   5   3   64.64    2.07 
  12  -5   3    4.88    0.33 
 -12  -5  -3    5.16    0.40 
 -12   5  -3    4.46    0.33 
 -12   5  -3    4.97    0.37 
  12   5   3    4.66    0.50 
 -13  -5  -3   96.47    2.91 
  13  -5   3   96.02    2.80 
 -13   5  -3   94.22    2.83 
  13   5   3  100.78    3.02 
 -13   5  -3   98.70    2.82 
 -14  -5  -3    0.54    0.15 
  14  -5   3    0.41    0.10 
  14   5   3    0.64    0.18 
 -14   5  -3    0.24    0.09 
 -14  -6   3    0.40    0.11 
 -14   6   3    0.37    0.10 
  13  -6  -3   10.07    0.42 
 -13  -6   3   10.27    0.48 
  13  -6  -3    9.99    0.51 
 -13  -6   3   10.09    0.50 
 -13   6   3   10.30    0.46 
  12  -6  -3    1.41    0.25 
 -12  -6   3    1.09    0.24 
 -12  -6   3    1.09    0.21 
  12  -6  -3    1.56    0.20 
  12   6  -3    1.43    0.21 
 -12   6   3    1.22    0.20 
 -11  -6   3   25.37    1.02 
  11  -6  -3   24.74    0.91 
 -11  -6   3   25.05    1.03 
  11  -6  -3   25.72    1.11 
  11  -6  -3   25.61    1.07 
 -11   6   3   24.70    0.95 
 -11   6   3   25.93    1.03 
  11   6  -3   25.37    0.94 
 -10  -6   3    1.26    0.31 
  10  -6  -3    1.28    0.35 
  10  -6  -3    1.46    0.31 
 -10  -6   3    1.18    0.40 
 -10  -6   3    1.09    0.27 
  10  -6  -3    1.35    0.22 
  10  -6  -3    2.00    0.36 
 -10   6   3    1.30    0.24 
 -10   6   3    1.42    0.29 
  10   6  -3    1.36    0.23 
   9  -6  -3    5.23    0.54 
   9  -6  -3    4.71    0.54 
  -9  -6   3    4.26    0.45 
   9  -6  -3    5.23    0.52 
  -9  -6   3    5.52    0.50 
   9  -6  -3    5.17    0.38 
  -9  -6   3    4.81    0.50 
  -9  -6   3    6.09    0.66 
  -9   6   3    5.49    0.42 
  -9   6   3    5.18    0.59 
   9   6  -3    4.53    0.40 
  -9   6   3    4.93    0.48 
  -8  -6   3    0.44    0.24 
  -8  -6   3    0.18    0.22 
  -8  -6   3    1.18    0.36 
   8  -6  -3    0.51    0.30 
   8  -6  -3    0.33    0.17 
   8  -6  -3    0.46    0.25 
   8  -6  -3    0.07    0.21 
  -8  -6   3    0.27    0.25 
  -8  -6   3    0.43    0.30 
  -8   6   3    0.63    0.28 
  -8   6   3    0.40    0.24 
  -8   6   3    0.56    0.22 
   8   6  -3    0.20    0.18 
  -7  -6   3    0.39    0.26 
   7  -6  -3    0.58    0.28 
  -7  -6   3    0.57    0.28 
   7  -6  -3    0.32    0.25 
  -7  -6   3    0.39    0.23 
  -7  -6   3    0.32    0.29 
   7  -6  -3    0.56    0.20 
  -7   6   3    0.41    0.23 
   7   6  -3    0.50    0.20 
  -7   6   3    0.26    0.23 
  -7   6   3    0.19    0.21 
  -6  -6   3    0.46    0.43 
  -6  -6   3    1.38    0.29 
   6  -6  -3    0.48    0.20 
  -6  -6   3    0.34    0.29 
   6  -6  -3    0.32    0.22 
   6  -6  -3    0.54    0.27 
  -6   6   3    0.61    0.25 
   6   6  -3    0.31    0.23 
  -6   6   3    0.34    0.22 
   5  -6  -3   14.97    0.84 
  -5  -6   3   14.88    0.89 
  -5  -6   3   15.39    0.76 
  -5   6   3   14.00    0.81 
   5   6  -3   15.07    1.11 
  -4  -6   3    0.28    0.22 
  -4  -6   3    0.51    0.28 
   4  -6  -3    0.46    0.23 
  -4   6   3    0.37    0.21 
   4   6  -3    0.58    0.31 
   4   6  -3    0.39    0.22 
  -4   6   3    0.37    0.42 
   3  -6  -3   58.75    2.09 
  -3  -6   3   57.87    2.03 
  -3  -6   3   56.90    1.89 
   3   6  -3   57.87    1.97 
  -3   6   3   55.25    2.44 
  -3   6   3   56.13    2.02 
   3   6  -3   57.45    2.41 
  -2  -6   3    0.08    0.22 
   2  -6  -3    0.22    0.19 
  -2  -6   3    0.29    0.20 
  -2   6   3    0.11    0.28 
  -2   6   3    0.42    0.19 
   2   6  -3    0.64    0.31 
   2   6  -3    0.17    0.17 
  -1  -6   3    6.73    0.45 
   1  -6  -3    7.73    0.60 
   1   6  -3    6.71    0.69 
  -1   6   3    6.10    0.49 
  -1   6   3    5.72    0.69 
   1   6  -3    6.30    0.48 
   0  -6   3   14.40    0.67 
   0  -6  -3   15.27    0.80 
   0  -6  -3   15.25    0.86 
   0  -6   3   14.65    1.14 
   0   6   3   13.81    1.03 
   0   6   3   14.57    0.77 
   0   6  -3   15.07    0.76 
   0   6  -3   14.63    0.99 
  -1  -6  -3   10.76    0.70 
   1  -6   3    9.93    0.95 
   1  -6   3    9.76    0.53 
   1  -6   3    9.82    0.61 
  -1  -6  -3    9.33    0.61 
  -1   6  -3    9.76    0.83 
   1   6   3    9.21    0.86 
   1   6   3    9.70    0.62 
  -1   6  -3    9.78    0.60 
   2  -6   3    8.28    0.48 
  -2  -6  -3    6.68    0.50 
  -2  -6  -3    6.97    0.60 
   2  -6   3    7.17    0.84 
   2  -6   3    7.03    0.52 
   2   6   3    7.75    0.80 
  -2   6  -3    7.40    0.53 
   3  -6   3   71.19    2.35 
   3  -6   3   65.80    2.91 
  -3  -6  -3   72.82    2.44 
   3  -6   3   67.35    2.17 
  -3  -6  -3   68.47    2.24 
  -3   6  -3   70.51    2.35 
   3   6   3   68.81    2.87 
   4  -6   3    4.90    0.46 
  -4  -6  -3    5.65    0.46 
   4  -6   3    4.21    0.41 
  -4   6  -3    4.65    0.46 
   4   6   3    4.52    0.70 
  -5  -6  -3   23.91    1.01 
   5  -6   3   23.39    0.97 
   5  -6   3   23.23    1.08 
  -5   6  -3   23.57    1.09 
   5   6   3   22.28    1.48 
   6  -6   3    0.39    0.18 
   6  -6   3    0.44    0.25 
   6  -6   3    0.56    0.22 
  -6  -6  -3    0.90    0.29 
  -6  -6  -3    0.14    0.26 
  -6  -6  -3    0.53    0.23 
   6  -6   3    0.79    0.24 
   6   6   3    0.88    0.27 
   6   6   3    0.76    0.35 
   6   6   3    0.88    0.27 
  -6   6  -3    1.09    0.28 
  -6   6  -3    0.63    0.27 
   7  -6   3    1.51    0.31 
   7  -6   3    1.92    0.30 
  -7  -6  -3    1.48    0.31 
  -7  -6  -3    1.79    0.32 
   7  -6   3    1.53    0.24 
   7  -6   3    1.57    0.32 
  -7  -6  -3    1.59    0.34 
   7  -6   3    1.62    0.27 
  -7   6  -3    1.92    0.27 
   7   6   3    1.71    0.30 
   7   6   3    1.72    0.31 
  -7   6  -3    2.12    0.43 
  -7   6  -3    2.16    0.36 
  -8  -6  -3   -0.02    0.21 
   8  -6   3    0.20    0.20 
   8  -6   3    0.15    0.22 
   8  -6   3    0.11    0.14 
   8  -6   3    0.05    0.19 
  -8  -6  -3    0.16    0.21 
  -8  -6  -3    0.08    0.19 
  -8   6  -3    0.02    0.16 
  -8   6  -3    0.57    0.28 
   8   6   3    0.04    0.20 
   8   6   3    0.23    0.20 
   8   6   3    0.17    0.38 
  -9  -6  -3    3.23    0.40 
  -9  -6  -3    2.43    0.36 
   9  -6   3    2.74    0.36 
   9  -6   3    2.31    0.26 
   9  -6   3    2.42    0.38 
  -9  -6  -3    2.92    0.36 
   9  -6   3    2.29    0.29 
  -9   6  -3    2.52    0.29 
   9   6   3    2.18    0.31 
   9   6   3    2.90    0.36 
   9   6   3    2.70    0.48 
  10  -6   3    9.39    0.49 
 -10  -6  -3    9.98    0.57 
 -10  -6  -3    9.24    0.58 
  10  -6   3    9.98    0.60 
  10  -6   3   10.34    0.48 
 -10  -6  -3   10.02    0.60 
  10  -6   3    8.46    0.66 
 -10   6  -3   10.36    0.49 
  10   6   3   10.56    0.72 
 -10   6  -3   10.19    0.52 
 -11  -6  -3   11.43    0.61 
 -11  -6  -3   10.72    0.56 
 -11  -6  -3   11.30    0.60 
  11  -6   3   10.79    0.49 
 -11   6  -3   11.79    0.51 
 -11   6  -3   11.81    0.54 
  11   6   3   11.61    0.70 
 -12  -6  -3   10.93    0.56 
  12  -6   3   10.84    0.45 
 -12  -6  -3   11.14    0.51 
  12   6   3   10.43    0.59 
 -12   6  -3   10.85    0.45 
 -12   6  -3   11.18    0.48 
  13  -6   3    1.20    0.13 
 -13  -6  -3    1.15    0.18 
  13   6   3    0.90    0.18 
 -13   6  -3    0.86    0.12 
 -13   6  -3    1.05    0.14 
  12  -7  -3   68.03    2.00 
 -12  -7   3   67.19    2.06 
 -12   7   3   70.10    2.04 
  12   7  -3   70.04    2.01 
 -11  -7   3    7.92    0.44 
  11  -7  -3    7.70    0.38 
 -11   7   3    7.67    0.40 
  11   7  -3    7.86    0.39 
 -11   7   3    7.90    0.47 
 -10  -7   3   75.15    2.36 
  10  -7  -3   75.71    2.25 
 -10   7   3   77.83    2.30 
 -10   7   3   73.18    2.36 
  10   7  -3   75.51    2.28 
  -9  -7   3   70.25    2.13 
  -9  -7   3   70.00    2.18 
   9  -7  -3   64.02    2.35 
   9  -7  -3   68.69    2.10 
  -9  -7   3   70.08    2.22 
   9   7  -3   67.76    2.13 
  -9   7   3   70.79    2.15 
  -9   7   3   70.30    2.23 
  -8  -7   3    8.91    0.56 
  -8  -7   3    8.99    0.53 
  -8  -7   3    9.14    0.79 
  -8  -7   3    8.52    0.53 
   8  -7  -3    9.10    0.66 
   8  -7  -3    8.82    0.47 
  -8   7   3    7.83    0.67 
  -8   7   3   10.07    0.53 
   8   7  -3    9.09    0.50 
  -8   7   3    9.32    0.57 
   7  -7  -3  159.96    4.67 
   7  -7  -3  157.58    4.56 
  -7  -7   3  159.45    4.70 
   7  -7  -3  156.52    4.89 
  -7  -7   3  162.33    4.69 
  -7  -7   3  155.24    4.92 
  -7  -7   3  161.81    4.63 
   7   7  -3  161.20    4.60 
  -7   7   3  155.66    4.91 
   7   7  -3  160.98    4.62 
  -7   7   3  157.78    4.60 
  -7   7   3  158.73    4.69 
  -6  -7   3   39.28    1.42 
   6  -7  -3   39.96    1.62 
  -6  -7   3   42.03    1.48 
  -6  -7   3   42.02    1.47 
   6  -7  -3   41.48    1.48 
  -6  -7   3   39.34    1.41 
   6  -7  -3   41.98    1.36 
   6   7  -3   41.80    1.39 
   6   7  -3   39.94    1.40 
  -6   7   3   39.12    1.46 
  -6   7   3   40.03    1.47 
  -6   7   3   38.04    1.62 
  -5  -7   3   57.54    1.90 
   5  -7  -3   53.94    1.87 
   5  -7  -3   55.33    1.78 
  -5  -7   3   55.95    1.86 
   5  -7  -3   58.13    2.09 
  -5  -7   3   55.52    1.89 
  -5  -7   3   55.80    1.84 
  -5   7   3   54.97    1.89 
  -5   7   3   55.20    2.07 
   5   7  -3   56.73    1.84 
  -5   7   3   55.23    1.88 
   5   7  -3   55.86    1.80 
   4  -7  -3   57.41    1.93 
  -4  -7   3   58.40    1.88 
  -4  -7   3   59.99    1.94 
  -4  -7   3   55.48    1.89 
  -4  -7   3   57.07    1.92 
   4  -7  -3   56.85    1.83 
   4  -7  -3   62.20    2.15 
   4   7  -3   56.63    2.31 
   4   7  -3   55.87    1.87 
  -4   7   3   54.72    1.91 
   4   7  -3   56.98    1.84 
  -4   7   3   57.98    2.11 
  -4   7   3   56.34    1.92 
  -3  -7   3   32.20    1.24 
  -3  -7   3   32.77    1.23 
   3  -7  -3   32.35    1.27 
   3  -7  -3   35.40    1.45 
   3  -7  -3   31.80    1.16 
  -3  -7   3   32.35    1.20 
  -3  -7   3   34.75    1.25 
   3   7  -3   35.74    1.36 
  -3   7   3   33.03    1.40 
  -3   7   3   31.33    1.23 
   3   7  -3   31.17    1.17 
  -3   7   3   31.03    1.25 
   3   7  -3   32.78    1.20 
  -3   7   3   32.41    1.19 
   2  -7  -3  246.63    7.27 
  -2  -7   3  260.89    7.22 
  -2  -7   3  254.75    7.16 
  -2  -7   3  245.16    7.19 
   2  -7  -3  263.18    7.49 
   2   7  -3  247.20    7.16 
   2   7  -3  263.20    7.37 
  -2   7   3  245.05    7.20 
  -2   7   3  253.93    7.44 
  -2   7   3  248.49    7.32 
  -1  -7   3   17.90    0.80 
   1  -7  -3   17.80    0.83 
   1  -7  -3   18.29    0.99 
   1  -7  -3   19.40    1.25 
   1   7  -3   18.10    0.90 
   1   7  -3   17.24    1.24 
  -1   7   3   18.68    0.95 
  -1   7   3   18.46    1.43 
   0  -7  -3  150.37    4.60 
   0  -7   3  148.57    4.30 
   0  -7  -3  144.47    4.34 
   0   7   3  145.56    6.36 
   0   7  -3  152.57    4.49 
   0   7  -3  142.12    4.92 
   0   7   3  140.75    4.49 
   1  -7   3  140.70    4.04 
  -1  -7  -3  140.54    4.22 
   1  -7   3  119.51    4.41 
  -1  -7  -3  138.33    4.12 
   1  -7   3  131.57    4.51 
  -1  -7  -3  143.07    4.37 
  -1   7  -3  145.11    4.25 
   1   7   3  118.00    4.39 
   1   7   3  133.62    4.22 
   1   7   3  142.93    4.25 
  -1   7  -3  150.78    4.50 
   2  -7   3   16.87    0.74 
   2  -7   3   17.64    0.88 
  -2  -7  -3   16.38    0.97 
   2  -7   3   16.41    0.79 
   2  -7   3   16.24    0.73 
  -2  -7  -3   16.65    0.82 
  -2  -7  -3   16.72    0.83 
   2  -7   3   16.26    0.78 
   2   7   3   16.54    0.80 
   2   7   3   16.67    0.89 
  -2   7  -3   16.71    0.87 
  -2   7  -3   16.42    0.76 
   2   7   3   16.59    0.77 
  -2   7  -3   17.10    0.77 
   3  -7   3  187.36    5.44 
   3  -7   3  189.89    5.50 
   3  -7   3  189.74    5.66 
  -3  -7  -3  191.18    5.58 
   3  -7   3  187.45    5.50 
   3  -7   3  184.61    5.40 
  -3  -7  -3  187.06    5.51 
   3  -7   3  188.57    5.42 
  -3   7  -3  200.01    5.70 
   3   7   3  187.55    5.46 
   3   7   3  186.59    5.48 
  -3   7  -3  187.89    5.46 
   3   7   3  195.01    5.62 
  -3   7  -3  188.65    5.45 
  -4  -7  -3    2.03    0.33 
   4  -7   3    2.03    0.31 
   4  -7   3    3.41    0.37 
   4  -7   3    3.49    0.38 
   4  -7   3    2.26    0.35 
   4  -7   3    2.15    0.28 
   4  -7   3    2.83    0.33 
  -4  -7  -3    2.15    0.36 
  -4   7  -3    2.41    0.39 
   4   7   3    2.92    0.35 
   4   7   3    2.39    0.41 
  -4   7  -3    2.23    0.32 
   5  -7   3  238.45    6.84 
   5  -7   3  229.04    6.52 
  -5  -7  -3  234.76    6.75 
   5  -7   3  234.85    6.60 
   5  -7   3  233.29    6.59 
   5  -7   3  233.48    6.65 
  -5  -7  -3  227.47    6.67 
  -5   7  -3  230.68    6.84 
   5   7   3  226.76    6.61 
   5   7   3  228.95    6.74 
  -5   7  -3  231.84    6.63 
  -6  -7  -3  111.57    3.31 
   6  -7   3  109.94    3.44 
  -6  -7  -3  103.30    3.32 
   6  -7   3  106.60    3.25 
   6  -7   3  105.46    3.13 
  -6  -7  -3  107.36    3.36 
   6  -7   3  108.33    3.20 
  -6   7  -3  105.91    3.17 
   6   7   3  108.41    3.35 
  -6   7  -3  107.00    3.25 
   6   7   3  105.06    3.23 
  -6   7  -3  104.21    3.43 
  -7  -7  -3   35.61    1.33 
   7  -7   3   35.41    1.19 
   7  -7   3   34.70    1.43 
   7  -7   3   35.27    1.29 
  -7  -7  -3   34.86    1.38 
  -7  -7  -3   35.11    1.38 
  -7   7  -3   37.67    1.25 
   7   7   3   35.26    1.27 
  -7   7  -3   34.73    1.29 
  -7   7  -3   35.52    1.47 
   8  -7   3  126.02    3.67 
   8  -7   3  128.89    3.78 
  -8  -7  -3  127.03    3.89 
  -8  -7  -3  125.92    3.86 
  -8  -7  -3  128.32    3.82 
   8  -7   3  120.05    3.93 
  -8   7  -3  133.72    3.80 
  -8   7  -3  129.06    3.72 
   8   7   3  128.44    3.76 
   9  -7   3   16.78    0.65 
   9  -7   3   17.54    0.75 
  -9  -7  -3   16.45    0.80 
  -9  -7  -3   18.12    0.78 
  -9  -7  -3   17.04    0.82 
  -9   7  -3   16.88    0.70 
   9   7   3   17.88    0.75 
  -9   7  -3   17.28    0.76 
  10  -7   3   97.70    2.82 
 -10  -7  -3   97.76    2.98 
 -10  -7  -3   98.30    2.91 
 -10  -7  -3   96.45    2.96 
  10  -7   3   96.38    2.89 
 -10   7  -3  100.09    2.87 
 -11  -7  -3   77.20    2.37 
 -11  -7  -3   76.22    2.41 
  11  -7   3   76.84    2.25 
 -11  -7  -3   80.03    2.31 
 -11   7  -3   79.57    2.29 
  12  -7   3   22.03    0.70 
 -12  -7  -3   22.41    0.78 
 -12   7  -3   22.81    0.73 
  11  -8  -3   39.51    1.18 
 -11  -8   3   38.43    1.22 
  11   8  -3   40.22    1.20 
 -11   8   3   40.12    1.20 
 -11   8   3   39.43    1.22 
 -10  -8   3   40.99    1.31 
  10  -8  -3   40.54    1.24 
  10   8  -3   39.63    1.26 
 -10   8   3   40.97    1.26 
 -10   8   3   40.64    1.32 
  -9  -8   3   21.46    0.75 
  -9  -8   3   20.04    0.78 
   9  -8  -3   20.64    0.73 
  -9  -8   3   20.69    0.81 
  -9   8   3   21.53    0.83 
   9   8  -3   21.16    0.76 
  -9   8   3   20.54    0.75 
  -8  -8   3  128.02    3.85 
  -8  -8   3  130.72    3.80 
  -8  -8   3  132.45    3.85 
   8  -8  -3  131.13    3.77 
   8   8  -3  132.50    3.81 
  -8   8   3  133.39    3.79 
  -8   8   3  134.02    3.88 
  -7  -8   3    1.56    0.24 
   7  -8  -3    1.74    0.28 
   7  -8  -3    1.80    0.22 
  -7  -8   3    1.60    0.23 
  -7  -8   3    1.54    0.25 
   7   8  -3    1.73    0.23 
   7   8  -3    2.03    0.26 
  -7   8   3    2.00    0.28 
  -6  -8   3   94.20    2.85 
   6  -8  -3   91.43    3.10 
   6  -8  -3   96.55    2.92 
   6  -8  -3   94.92    2.82 
  -6  -8   3   96.96    2.91 
  -6  -8   3   94.96    2.90 
  -6   8   3   97.75    2.92 
  -6   8   3   91.86    3.11 
   6   8  -3   95.43    2.85 
  -6   8   3   95.68    2.93 
   6   8  -3   96.02    2.86 
   5  -8  -3   46.73    1.50 
  -5  -8   3   45.49    1.53 
  -5  -8   3   46.76    1.58 
   5  -8  -3   46.06    1.77 
  -5  -8   3   45.95    1.57 
   5  -8  -3   46.11    1.59 
   5   8  -3   45.85    1.54 
  -5   8   3   46.17    1.60 
  -5   8   3   46.85    1.59 
  -5   8   3   42.92    1.75 
   5   8  -3   46.28    1.52 
   4  -8  -3   21.20    0.92 
  -4  -8   3   20.79    0.89 
   4  -8  -3   20.76    0.82 
  -4  -8   3   21.18    0.85 
  -4  -8   3   21.02    0.89 
   4  -8  -3   21.22    1.07 
  -4   8   3   20.01    1.04 
  -4   8   3   21.41    0.92 
  -4   8   3   21.54    0.91 
   4   8  -3   21.84    0.85 
   4   8  -3   20.83    0.86 
  -3  -8   3  114.21    3.42 
  -3  -8   3  118.97    3.49 
  -3  -8   3  115.96    3.45 
   3  -8  -3  115.14    3.51 
   3  -8  -3  109.61    3.70 
   3  -8  -3  112.66    3.38 
  -3   8   3  117.83    3.49 
   3   8  -3  115.96    3.62 
   3   8  -3  116.97    3.41 
  -3   8   3  114.26    3.70 
  -3   8   3  116.58    3.49 
   3   8  -3  115.44    3.44 
  -2  -8   3   17.48    0.73 
  -2  -8   3   16.19    0.77 
   2  -8  -3   15.61    0.91 
  -2  -8   3   16.08    0.78 
   2  -8  -3   16.73    0.71 
  -2  -8   3   16.92    0.75 
  -2  -8   3   16.08    0.77 
   2  -8  -3   16.44    0.80 
   2   8  -3   16.24    0.86 
   2   8  -3   15.24    0.72 
   2   8  -3   16.24    0.73 
  -2   8   3   15.47    0.75 
  -2   8   3   16.02    0.90 
   2   8  -3   15.20    0.73 
  -2   8   3   15.65    0.77 
  -1  -8   3  115.58    3.48 
   1  -8  -3  114.97    3.47 
  -1  -8   3  115.22    3.50 
  -1  -8   3  115.08    3.43 
   1  -8  -3  113.10    3.40 
  -1  -8   3  117.45    3.48 
   1  -8  -3  114.11    3.73 
   1  -8  -3  112.90    3.54 
   1   8  -3  115.04    3.45 
  -1   8   3  120.58    3.43 
  -1   8   3  118.80    3.77 
   1   8  -3  118.14    3.65 
  -1   8   3  113.33    3.68 
  -1   8   3  115.12    3.49 
   1   8  -3  113.74    3.44 
  -1   8   3  117.02    3.45 
   0  -8  -3   57.63    2.11 
   0  -8  -3   55.33    1.83 
   0  -8  -3   56.68    1.84 
   0  -8   3   56.21    1.86 
   0  -8  -3   58.05    1.90 
   0  -8   3   56.13    1.88 
   0  -8  -3   54.12    1.93 
   0  -8   3   55.64    1.89 
   0  -8   3   56.45    1.82 
   0   8   3   57.91    1.84 
   0   8   3   55.16    2.05 
   0   8  -3   56.90    1.85 
   0   8  -3   57.60    2.03 
   0   8  -3   55.87    1.85 
   0   8   3   57.19    1.85 
   0   8   3   56.94    1.89 
  -1  -8  -3   68.99    2.25 
   1  -8   3   70.20    2.21 
  -1  -8  -3   70.24    2.31 
  -1  -8  -3   68.32    2.19 
   1  -8   3   70.28    2.16 
  -1  -8  -3   70.54    2.52 
   1  -8   3   70.05    2.24 
   1  -8   3   68.69    2.23 
   1   8   3   69.69    2.19 
  -1   8  -3   66.48    2.19 
  -1   8  -3   70.11    2.39 
   1   8   3   67.83    2.23 
  -1   8  -3   69.37    2.20 
  -2  -8  -3  145.09    4.33 
   2  -8   3  148.54    4.23 
   2  -8   3  141.04    4.26 
  -2  -8  -3  142.02    4.29 
   2  -8   3  145.67    4.18 
  -2  -8  -3  143.24    4.24 
  -2   8  -3  143.96    4.44 
  -2   8  -3  139.48    4.22 
   2   8   3  148.06    4.23 
   2   8   3  139.11    4.25 
  -2   8  -3  146.88    4.22 
   3  -8   3    7.50    0.63 
  -3  -8  -3    7.52    0.51 
  -3  -8  -3    7.75    0.56 
  -3  -8  -3    7.91    0.54 
   3  -8   3    7.38    0.46 
   3  -8   3    7.70    0.48 
   3  -8   3    8.06    0.52 
   3  -8   3    6.88    0.50 
   3   8   3    7.22    0.52 
   3   8   3    8.39    0.50 
  -3   8  -3    7.22    0.57 
  -3   8  -3    7.36    0.51 
   4  -8   3  103.46    3.03 
  -4  -8  -3  102.45    3.19 
   4  -8   3   95.99    3.11 
  -4  -8  -3  100.65    3.12 
   4  -8   3  104.11    3.05 
   4  -8   3  103.27    3.08 
   4  -8   3  102.96    3.00 
  -4  -8  -3  104.43    3.20 
   4  -8   3   98.72    3.26 
   4   8   3  103.28    3.11 
  -4   8  -3  103.78    3.30 
   4   8   3  103.73    3.10 
  -4   8  -3  100.01    3.10 
  -4   8  -3  108.45    3.16 
  -4   8  -3  102.35    3.03 
  -5  -8  -3   28.79    1.14 
   5  -8   3   27.09    1.20 
   5  -8   3   27.53    0.96 
  -5  -8  -3   27.80    1.08 
  -5  -8  -3   27.38    1.13 
   5  -8   3   27.61    1.06 
   5  -8   3   27.25    1.01 
  -5   8  -3   27.23    0.99 
   5   8   3   27.74    1.05 
  -5   8  -3   27.28    1.21 
  -5   8  -3   29.10    1.07 
   6  -8   3   38.26    1.84 
   6  -8   3   40.02    1.27 
   6  -8   3   38.67    1.36 
  -6  -8  -3   40.01    1.42 
  -6  -8  -3   38.02    1.37 
  -6  -8  -3   38.81    1.43 
  -6   8  -3   38.31    1.35 
   6   8   3   40.03    1.36 
  -6   8  -3   39.29    1.29 
   7  -8   3   98.59    2.86 
  -7  -8  -3   95.98    2.97 
   7  -8   3   95.65    2.94 
  -7  -8  -3   95.29    2.97 
  -7  -8  -3   97.23    3.03 
   7   8   3   99.61    2.94 
  -7   8  -3  103.19    2.90 
  -7   8  -3  101.48    2.96 
  -8  -8  -3    0.38    0.21 
   8  -8   3    0.22    0.14 
  -8  -8  -3    0.29    0.17 
  -8  -8  -3    0.26    0.15 
   8  -8   3    0.73    0.13 
  -8   8  -3    0.39    0.12 
   8   8   3    0.16    0.13 
  -8   8  -3    0.21    0.15 
   9  -8   3   93.66    2.81 
  -9  -8  -3   99.41    2.84 
  -9  -8  -3   93.89    2.84 
   9  -8   3   97.47    2.76 
  -9  -8  -3   95.46    2.88 
   9   8   3   97.26    2.81 
  -9   8  -3   98.27    2.79 
  -9   8  -3   96.49    2.81 
 -10  -8  -3   26.53    0.88 
 -10  -8  -3   26.71    0.86 
  10  -8   3   25.92    0.81 
  10  -8   3   24.68    0.84 
 -10   8  -3   25.77    0.84 
  10   8   3   25.50    0.89 
  -9  -9   3    1.02    0.14 
  -9  -9   3    0.72    0.17 
   9  -9  -3    0.58    0.10 
   9   9  -3    0.72    0.12 
  -9   9   3    0.63    0.13 
   8  -9  -3    0.10    0.08 
  -8  -9   3    0.21    0.10 
  -8  -9   3    0.17    0.11 
  -8   9   3    0.18    0.11 
   8   9  -3    0.10    0.09 
  -7  -9   3    1.46    0.18 
  -7  -9   3    1.84    0.22 
  -7  -9   3    1.33    0.19 
   7  -9  -3    1.75    0.18 
   7  -9  -3    1.97    0.24 
   7   9  -3    1.78    0.20 
   7   9  -3    1.85    0.20 
  -7   9   3    1.38    0.20 
  -6  -9   3    0.82    0.17 
  -6  -9   3    1.04    0.19 
  -6  -9   3    0.91    0.16 
   6  -9  -3    1.08    0.16 
   6  -9  -3    1.05    0.20 
   6   9  -3    0.97    0.17 
  -6   9   3    1.18    0.20 
   6   9  -3    1.00    0.17 
  -6   9   3    1.13    0.22 
  -5  -9   3    2.67    0.29 
   5  -9  -3    3.80    0.28 
  -5  -9   3    4.19    0.35 
  -5  -9   3    3.12    0.28 
   5  -9  -3    3.45    0.33 
   5   9  -3    3.48    0.29 
   5   9  -3    3.34    0.29 
  -5   9   3    3.84    0.34 
  -5   9   3    3.46    0.32 
  -4  -9   3    0.73    0.18 
   4  -9  -3    0.23    0.13 
   4  -9  -3    0.31    0.16 
  -4  -9   3    0.21    0.18 
  -4  -9   3    0.60    0.17 
  -4   9   3    0.37    0.17 
  -4   9   3    0.39    0.18 
   4   9  -3   -0.02    0.12 
   4   9  -3    0.50    0.16 
   3  -9  -3   22.11    0.81 
  -3  -9   3   21.58    0.87 
   3  -9  -3   22.09    0.90 
  -3  -9   3   22.18    0.83 
   3   9  -3   21.75    0.86 
   3   9  -3   22.35    0.83 
  -3   9   3   22.50    0.89 
  -3   9   3   21.59    0.88 
   2  -9  -3    1.24    0.20 
  -2  -9   3    1.16    0.24 
   2  -9  -3    1.66    0.27 
  -2  -9   3    1.23    0.21 
  -2  -9   3    1.56    0.24 
   2   9  -3    1.67    0.24 
  -2   9   3    1.47    0.25 
   2   9  -3    1.79    0.26 
  -2   9   3    1.70    0.27 
  -1  -9   3   12.73    0.59 
  -1  -9   3   12.85    0.62 
  -1  -9   3   13.53    0.65 
   1  -9  -3   12.91    0.58 
   1  -9  -3   13.26    0.67 
  -1   9   3   13.99    0.64 
  -1   9   3   12.70    0.64 
   1   9  -3   14.02    0.62 
   1   9  -3   12.70    0.61 
   0  -9  -3    2.15    0.31 
   0  -9   3    2.32    0.28 
   0  -9   3    1.90    0.25 
   0  -9   3    1.96    0.27 
   0  -9  -3    2.19    0.28 
   0  -9  -3    1.84    0.28 
   0   9  -3    2.07    0.35 
   0   9   3    1.90    0.27 
   0   9   3    2.32    0.29 
   0   9  -3    3.09    0.31 
   0   9  -3    3.51    0.33 
  -1  -9  -3    0.33    0.19 
   1  -9   3    0.13    0.15 
  -1  -9  -3    0.02    0.16 
  -1  -9  -3    0.32    0.18 
   1  -9   3    0.16    0.16 
   1  -9   3   -0.03    0.13 
  -1   9  -3    0.55    0.17 
   1   9   3    0.58    0.18 
  -1   9  -3    0.31    0.16 
   1   9   3    0.31    0.17 
  -1   9  -3    0.28    0.32 
   2  -9   3    3.06    0.29 
  -2  -9  -3    3.11    0.31 
   2  -9   3    3.48    0.34 
  -2  -9  -3    2.80    0.32 
   2  -9   3    3.38    0.33 
  -2  -9  -3    3.48    0.36 
  -2   9  -3    3.74    0.33 
   2   9   3    3.95    0.34 
   2   9   3    3.16    0.33 
  -2   9  -3    3.01    0.32 
   3  -9   3   11.24    0.58 
  -3  -9  -3   11.54    0.61 
  -3  -9  -3   11.64    0.60 
  -3  -9  -3   12.21    0.57 
   3  -9   3   11.14    0.53 
   3  -9   3   10.98    0.55 
  -3   9  -3   11.91    0.57 
   3   9   3   12.43    0.57 
  -3   9  -3   11.69    0.57 
   3   9   3   10.87    0.57 
  -4  -9  -3    1.60    0.23 
  -4  -9  -3    1.88    0.27 
  -4  -9  -3    2.30    0.29 
   4  -9   3    2.19    0.27 
   4  -9   3    2.38    0.25 
   4   9   3    2.19    0.28 
  -4   9  -3    1.70    0.25 
  -4   9  -3    1.98    0.26 
   4   9   3    1.92    0.25 
   5  -9   3   10.70    0.46 
  -5  -9  -3   10.87    0.56 
  -5  -9  -3   11.01    0.55 
   5  -9   3   10.63    0.52 
  -5  -9  -3    9.80    0.51 
   5   9   3   10.91    0.51 
  -5   9  -3   10.88    0.52 
  -5   9  -3   10.31    0.47 
  -6  -9  -3    1.73    0.22 
  -6  -9  -3    1.56    0.35 
  -6  -9  -3    1.78    0.25 
   6  -9   3    1.85    0.18 
   6  -9   3    1.48    0.20 
   6   9   3    1.40    0.20 
  -6   9  -3    1.38    0.17 
  -6   9  -3    1.58    0.21 
  -7  -9  -3   14.15    0.61 
   7  -9   3   13.59    0.56 
   7  -9   3   14.21    0.50 
  -7  -9  -3   13.87    0.57 
   7   9   3   14.05    0.56 
  -7   9  -3   14.70    0.57 
  -7   9  -3   13.79    0.52 
   8  -9   3    4.51    0.27 
   8  -9   3    4.51    0.22 
  -8  -9  -3    4.57    0.27 
   8   9   3    4.36    0.26 
  -8   9  -3    4.57    0.24 
  -8   9  -3    4.50    0.27 
   6 -10  -3  184.20    5.17 
   6 -10  -3  188.19    5.32 
  -6 -10   3  186.14    5.19 
   6  10  -3  188.64    5.19 
  -6  10   3  189.55    5.22 
  -5 -10   3   30.00    0.94 
   5 -10  -3   30.64    0.98 
   5 -10  -3   27.27    0.90 
   5  10  -3   29.03    0.94 
  -5  10   3   29.60    0.96 
   5  10  -3   29.92    0.94 
  -5  10   3   30.34    0.97 
  -4 -10   3   47.79    1.57 
   4 -10  -3   52.82    1.60 
   4 -10  -3   51.89    1.52 
  -4 -10   3   49.72    1.55 
  -4  10   3   51.40    1.57 
  -4  10   3   53.06    1.59 
   4  10  -3   53.05    1.55 
   4  10  -3   52.49    1.57 
   3 -10  -3   70.04    2.08 
   3 -10  -3   71.75    2.19 
  -3 -10   3   72.75    2.13 
  -3 -10   3   70.83    2.16 
  -3  10   3   74.94    2.18 
  -3  10   3   72.31    2.15 
   3  10  -3   74.52    2.16 
  -2 -10   3    5.68    0.33 
  -2 -10   3    5.56    0.31 
   2 -10  -3    5.65    0.36 
  -2 -10   3    4.83    0.33 
   2  10  -3    5.76    0.33 
  -2  10   3    5.86    0.35 
  -1 -10   3  107.21    3.21 
   1 -10  -3  110.65    3.25 
  -1 -10   3  109.83    3.21 
  -1 -10   3  112.53    3.18 
   1  10  -3  113.09    3.21 
  -1  10   3  111.16    3.23 
   0 -10  -3  105.96    3.11 
   0 -10   3  102.85    3.06 
   0 -10   3  104.71    3.03 
   0 -10   3  102.61    3.06 
   0  10  -3  107.62    3.06 
   0  10   3  107.94    3.09 
   0  10  -3  104.15    3.04 
   0  10   3  106.81    3.02 
  -1 -10  -3   52.56    1.67 
   1 -10   3   49.68    1.62 
   1 -10   3   51.88    1.64 
  -1 -10  -3   53.25    1.60 
   1 -10   3   53.38    1.60 
  -1 -10  -3   50.76    1.63 
  -1  10  -3   54.20    1.63 
   1  10   3   55.12    1.66 
   1  10   3   54.09    1.61 
  -1  10  -3   52.40    1.62 
   2 -10   3  156.63    4.40 
  -2 -10  -3  157.96    4.48 
  -2 -10  -3  149.84    4.45 
   2 -10   3  153.49    4.49 
   2 -10   3  158.88    4.47 
  -2 -10  -3  155.68    4.42 
   2  10   3  158.71    4.46 
   2  10   3  160.88    4.43 
  -2  10  -3  159.50    4.44 
  -2  10  -3  156.73    4.44 
   3 -10   3    1.20    0.20 
  -3 -10  -3    1.63    0.24 
   3 -10   3    0.99    0.16 
  -3 -10  -3    1.55    0.20 
  -3 -10  -3    1.51    0.19 
  -3  10  -3    1.06    0.16 
   3  10   3    1.25    0.17 
  -3  10  -3    1.30    0.18 
   3  10   3    1.09    0.16 
   4 -10   3   89.65    2.69 
  -4 -10  -3   93.51    2.69 
  -4 -10  -3   94.57    2.67 
   4  10   3   93.39    2.67 
  -4  10  -3   91.88    2.68 
  -5 -10  -3   30.60    0.95 
   5 -10   3   29.55    0.96 
   5  10   3   30.05    0.95 
  -5  10  -3   28.74    0.95 
  16   0  -4    7.51    0.51 
 -16   0   4    7.87    0.40 
 -16   0   4    8.31    0.45 
  16   0  -4    8.09    0.54 
 -15   0   4  151.64    4.33 
  15   0  -4  142.34    4.56 
  15   0  -4  154.96    4.57 
 -15   0   4  155.45    4.39 
  14   0  -4    5.88    0.58 
 -14   0   4    6.09    0.38 
  14   0  -4    6.48    0.62 
 -14   0   4    6.56    0.45 
  14   0  -4    5.19    0.61 
  13   0  -4   99.93    3.30 
  13   0  -4  104.50    3.36 
 -13   0   4  101.63    3.03 
  13   0  -4   93.65    3.26 
 -13   0   4  101.64    2.97 
  12   0  -4   15.27    0.92 
  12   0  -4   16.39    0.99 
 -12   0   4   15.55    0.66 
  12   0  -4   15.92    0.93 
 -12   0   4   14.46    0.71 
 -12   0   4   16.55    0.84 
 -11   0   4   65.73    2.20 
  11   0  -4   65.47    2.34 
 -10   0   4  152.17    4.32 
  10   0  -4  133.27    4.72 
  10   0  -4  149.58    4.49 
   9   0  -4  112.95    3.48 
  -9   0   4  113.44    3.32 
   9   0  -4  105.12    3.68 
   8   0  -4  257.62    7.68 
  -8   0   4  260.94    7.32 
   8   0  -4  261.39    7.48 
  -7   0   4  430.68   12.45 
  -7   0   4  472.30   12.48 
   7   0  -4  454.74   12.79 
   7   0  -4  448.07   12.83 
   6   0  -4   80.36    2.57 
   6   0  -4   77.24    2.58 
  -6   0   4   76.86    2.31 
  -5   0   4  400.13   11.57 
   5   0  -4  432.27   11.58 
   5   0  -4  402.33   11.55 
   4   0  -4    3.15    0.28 
  -4   0   4    3.39    0.30 
  -3   0   4   42.97    1.46 
   3   0  -4   43.70    1.45 
  -2   0   4   17.90    0.71 
   2   0  -4   18.27    0.71 
  -1   0   4   12.73    0.53 
  -1   0   4   11.15    0.50 
   0   0   4  657.13   17.87 
   0   0   4  581.69   17.32 
   1   0   4   49.66    1.61 
   1   0   4   52.65    1.53 
   2   0   4   96.62    2.73 
   3   0   4    3.54    0.18 
   3   0   4    4.55    0.36 
   4   0   4  295.30    8.48 
   5   0   4   85.82    2.90 
   5   0   4   88.37    2.63 
   5   0   4   89.48    2.59 
  -5   0  -4   87.57    2.59 
  -6   0  -4    3.56    0.27 
   6   0   4    4.69    0.34 
  -7   0  -4  458.96   13.16 
   7   0   4  471.14   13.33 
   7   0   4  495.72   13.23 
  -8   0  -4  198.44    5.66 
   8   0   4  190.75    5.82 
   8   0   4  199.06    5.70 
   9   0   4  134.43    4.27 
   9   0   4  133.93    4.11 
   9   0   4  141.31    3.97 
  -9   0  -4  136.09    4.08 
  10   0   4  311.85    8.76 
 -10   0  -4  307.10    8.73 
  10   0   4  298.39    8.95 
  11   0   4    2.81    0.50 
 -11   0  -4    3.71    0.34 
  11   0   4    2.90    0.36 
  11   0   4    4.16    0.38 
  11   0   4    2.88    0.50 
 -11   0  -4    3.18    0.38 
  11   0   4    3.00    0.53 
  12   0   4  194.12    6.06 
 -12   0  -4  196.53    5.84 
  12   0   4  195.92    5.65 
  12   0   4  198.69    5.89 
 -12   0  -4  194.16    5.64 
  12   0   4  197.93    5.65 
  12   0   4  202.09    6.04 
 -12   0  -4  195.73    5.57 
 -13   0  -4   24.82    1.15 
  13   0   4   26.72    1.29 
 -13   0  -4   26.59    0.96 
 -13   0  -4   26.64    1.01 
  13   0   4   25.62    1.17 
  13   0   4   27.13    1.03 
  13   0   4   27.00    1.31 
  14   0   4   31.72    1.45 
  14   0   4   34.02    1.32 
  14   0   4   31.57    1.18 
 -14   0  -4   34.58    1.19 
 -14   0  -4   35.14    1.13 
  14   0   4   32.59    1.40 
  15   0   4   61.46    2.14 
  15   0   4   63.48    2.02 
 -15   0  -4   64.80    1.96 
 -16  -1   4    9.11    0.46 
  16  -1  -4    8.75    0.51 
  16  -1  -4    8.40    0.56 
 -16  -1   4    8.53    0.42 
  16   1  -4    9.73    0.58 
 -16   1   4    8.61    0.42 
  15  -1  -4    2.96    0.44 
 -15  -1   4    2.69    0.29 
  15  -1  -4    2.57    0.37 
 -15  -1   4    2.13    0.24 
 -15   1   4    2.38    0.25 
  15   1  -4    2.85    0.40 
 -14  -1   4   23.28    0.93 
  14  -1  -4   23.43    1.10 
  14  -1  -4   24.22    1.22 
  14  -1  -4   25.22    1.20 
 -14  -1   4   23.76    0.88 
 -14   1   4   24.02    1.12 
  14   1  -4   24.43    1.14 
 -14   1   4   23.16    0.88 
 -13  -1   4    2.56    0.28 
 -13  -1   4    3.22    0.45 
  13  -1  -4    2.88    0.49 
  13  -1  -4    2.74    0.49 
  13  -1  -4    3.21    0.48 
 -13  -1   4    3.98    0.38 
 -13   1   4    3.58    0.32 
  13   1  -4    3.30    0.48 
  13   1  -4    3.54    0.55 
 -13   1   4    3.43    0.35 
 -13   1   4    5.36    0.47 
 -12  -1   4   26.26    1.00 
 -12  -1   4   25.99    0.96 
  12  -1  -4   23.80    1.21 
  12  -1  -4   27.15    1.33 
 -12  -1   4   27.36    1.16 
  12  -1  -4   26.38    1.33 
 -12   1   4   27.25    1.00 
 -12   1   4   26.75    0.96 
  12   1  -4   27.32    1.22 
  12   1  -4   27.79    1.23 
 -11  -1   4   84.67    2.67 
 -11  -1   4   83.05    2.61 
  11  -1  -4   66.41    3.23 
  11  -1  -4   85.19    2.91 
  11   1  -4   84.93    2.73 
 -11   1   4   75.97    2.89 
  11   1  -4   89.19    2.85 
 -10  -1   4    6.36    0.47 
  10  -1  -4    6.45    0.73 
  10  -1  -4    7.37    0.65 
  10   1  -4    6.76    0.54 
   9  -1  -4   70.36    2.51 
  -9  -1   4   73.67    2.32 
   9  -1  -4   76.61    2.76 
   9   1  -4   75.97    2.40 
   9   1  -4   67.65    2.60 
   8  -1  -4   24.79    1.16 
   8  -1  -4   26.89    1.29 
  -8  -1   4   27.56    1.01 
   8   1  -4   26.58    1.22 
  -8   1   4   28.16    1.01 
   8   1  -4   26.57    1.07 
   8   1  -4   26.66    1.37 
   7  -1  -4   60.23    2.24 
  -7  -1   4   66.22    2.08 
   7  -1  -4   69.17    2.40 
   7  -1  -4   69.38    2.37 
  -7   1   4   70.99    2.09 
   7   1  -4   70.30    2.49 
   7   1  -4   65.65    2.31 
  -7   1   4   68.60    2.39 
   6  -1  -4  192.60    5.55 
  -6  -1   4  176.96    5.24 
   6   1  -4  184.48    5.59 
   6   1  -4  183.07    5.49 
  -6   1   4  193.26    5.25 
  -6   1   4  182.41    5.49 
   5  -1  -4    1.94    0.25 
   5   1  -4    1.84    0.25 
   5   1  -4    1.96    0.30 
  -5   1   4    1.77    0.25 
   4  -1  -4  334.10    9.21 
  -4   1   4  329.73    9.20 
   4   1  -4  317.18    9.25 
   4   1  -4  325.21    9.22 
   3  -1  -4   74.70    2.28 
  -3  -1   4   78.02    2.36 
   3   1  -4   76.62    2.34 
  -3   1   4   68.44    2.26 
   3   1  -4   69.53    2.31 
   2  -1  -4   31.28    1.08 
  -2  -1   4   33.40    1.18 
   2   1  -4   31.48    1.13 
  -2   1   4   30.96    1.09 
  -1  -1   4  118.58    3.59 
   1  -1  -4  126.11    3.44 
  -1   1   4  120.61    3.48 
   1   1  -4  115.22    3.50 
   0  -1  -4   81.90    2.23 
   0  -1   4   73.04    2.43 
   0   1  -4   75.42    2.29 
   0   1   4   77.15    2.29 
   1  -1   4   96.95    3.15 
  -1  -1  -4  111.88    2.85 
   1   1   4   99.27    2.94 
  -1   1  -4   96.83    2.91 
   2  -1   4    0.65    0.20 
   2   1   4    0.78    0.09 
  -2   1  -4    0.79    0.13 
   3  -1   4    5.97    0.50 
   3   1   4    6.96    0.34 
   3   1   4    6.64    0.29 
   4  -1   4  161.15    4.67 
   4  -1   4  161.92    4.62 
   4  -1   4  163.91    5.01 
   4   1   4  165.26    4.63 
   5  -1   4    7.51    0.43 
  -5  -1  -4    8.17    0.39 
   5  -1   4    7.30    0.62 
   5  -1   4    7.66    0.39 
   6  -1   4   92.33    2.75 
   6  -1   4   92.51    2.82 
   6  -1   4   91.38    3.21 
  -6  -1  -4   90.59    2.72 
   6   1   4   87.29    2.84 
   6   1   4   95.16    2.77 
   7  -1   4    0.62    0.17 
  -7  -1  -4    0.69    0.16 
   7  -1   4    0.72    0.35 
   7  -1   4    0.81    0.20 
   7   1   4    0.65    0.24 
  -7   1  -4    0.62    0.17 
   7   1   4    0.58    0.19 
   8  -1   4  141.28    4.18 
   8  -1   4  134.12    4.25 
  -8  -1  -4  135.17    4.06 
   8   1   4  143.55    4.10 
   8   1   4  136.16    4.24 
  -8   1  -4  137.29    4.10 
   9  -1   4   68.95    2.29 
  -9  -1  -4   65.65    2.17 
   9  -1   4   63.30    2.35 
   9   1   4   67.88    2.06 
  -9   1  -4   67.70    2.22 
   9   1   4   66.59    2.36 
   9   1   4   68.99    2.21 
  10  -1   4    4.97    0.55 
  10  -1   4    5.25    0.50 
 -10  -1  -4    4.95    0.41 
  10   1   4    5.60    0.78 
  10   1   4    5.36    0.40 
 -10   1  -4    4.77    0.43 
  10   1   4    4.85    0.51 
  11  -1   4   42.26    1.83 
 -11  -1  -4   45.58    1.67 
  11  -1   4   46.40    1.51 
  11  -1   4   47.62    1.76 
 -11  -1  -4   44.00    1.51 
  11  -1   4   46.86    1.58 
  11  -1   4   47.64    1.57 
  11  -1   4   44.04    1.85 
 -11   1  -4   45.54    1.50 
  11   1   4   48.77    1.89 
  11   1   4   42.51    1.79 
  11   1   4   47.26    1.53 
  11   1   4   45.82    1.53 
  11   1   4   45.35    1.86 
 -11   1  -4   46.71    1.71 
  12  -1   4   16.81    0.75 
 -12  -1  -4   16.63    0.71 
 -12  -1  -4   14.99    0.81 
  12  -1   4   16.20    0.83 
  12  -1   4   17.38    0.73 
  12  -1   4   15.80    0.97 
  12  -1   4   16.01    0.99 
 -12   1  -4   15.94    0.70 
  12   1   4   17.21    0.73 
  12   1   4   15.87    0.96 
  12   1   4   16.70    0.99 
 -12   1  -4   15.69    0.86 
  12   1   4   16.03    0.96 
  12   1   4   16.02    0.73 
  13  -1   4   12.17    0.83 
  13  -1   4   12.13    0.81 
  13  -1   4   10.69    0.59 
 -13  -1  -4   10.98    0.69 
 -13  -1  -4   11.71    0.56 
 -13   1  -4   12.32    0.57 
  13   1   4   11.23    0.78 
  13   1   4   11.16    0.81 
  13   1   4   11.51    0.80 
 -13   1  -4   10.93    0.72 
  13   1   4   10.55    0.59 
 -13   1  -4   11.57    0.60 
 -14  -1  -4   16.46    0.69 
  14  -1   4   15.87    0.89 
 -14  -1  -4   17.15    0.73 
  14  -1   4   16.27    0.94 
  14   1   4   16.96    0.91 
  14   1   4   15.60    0.72 
 -14   1  -4   16.70    0.71 
 -14   1  -4   16.74    0.67 
  14   1   4   15.36    0.85 
  14   1   4   15.44    0.94 
  15  -1   4    3.30    0.37 
 -15  -1  -4    3.23    0.28 
  15   1   4    2.52    0.34 
 -15   1  -4    3.07    0.27 
  15   1   4    2.76    0.36 
 -15   1  -4    3.16    0.28 
 -16  -2   4    3.10    0.27 
 -16  -2   4    3.07    0.26 
  16  -2  -4    2.54    0.27 
  16  -2  -4    2.67    0.34 
 -16   2   4    3.02    0.25 
  16   2  -4    3.04    0.34 
 -15  -2   4   34.92    1.21 
  15  -2  -4   34.16    1.26 
 -15  -2   4   34.47    1.15 
  15  -2  -4   34.98    1.40 
  15   2  -4   35.47    1.35 
 -15   2   4   33.22    1.15 
 -15   2   4   33.97    1.16 
 -14  -2   4    1.21    0.22 
  14  -2  -4    0.86    0.31 
 -14  -2   4    2.15    0.25 
  14  -2  -4    1.45    0.30 
  14  -2  -4    1.03    0.35 
 -14   2   4    1.46    0.25 
  14   2  -4    1.22    0.30 
 -14   2   4    1.36    0.21 
  13  -2  -4   44.55    1.81 
  13  -2  -4   42.16    1.83 
  13  -2  -4   42.17    1.63 
 -13  -2   4   44.86    1.70 
 -13  -2   4   42.59    1.48 
 -13  -2   4   44.35    1.44 
  13   2  -4   45.42    1.69 
 -13   2   4   43.10    1.44 
 -13   2   4   44.35    1.47 
 -12  -2   4   29.37    1.10 
 -12  -2   4   29.91    1.26 
 -12  -2   4   30.66    1.06 
  12  -2  -4   28.00    1.40 
  12  -2  -4   28.17    1.42 
  12  -2  -4   29.23    1.28 
 -12   2   4   29.82    1.07 
  12   2  -4   30.20    1.28 
 -12   2   4   29.98    1.06 
  11  -2  -4   14.74    1.02 
 -11  -2   4   17.58    0.86 
 -11  -2   4   16.33    0.71 
  11  -2  -4   16.16    0.92 
 -11  -2   4   17.14    0.74 
  11  -2  -4   17.99    1.05 
 -11   2   4   16.34    0.97 
 -11   2   4   17.36    0.71 
 -11   2   4   17.51    0.73 
  11   2  -4   17.80    0.91 
 -10  -2   4   49.22    1.71 
  10  -2  -4   45.90    1.90 
  -9  -2   4    6.53    0.44 
   9  -2  -4    5.38    0.65 
   9  -2  -4    5.19    0.56 
   8  -2  -4   29.29    1.38 
  -8  -2   4   35.23    1.25 
   8  -2  -4   35.74    1.61 
   8   2  -4   35.00    1.68 
  -8   2   4   35.20    1.23 
  -7  -2   4   33.35    1.19 
   7  -2  -4   34.69    1.49 
   7  -2  -4   31.49    1.27 
   7  -2  -4   29.08    1.33 
   7   2  -4   33.66    1.39 
  -7   2   4   35.56    1.18 
   7   2  -4   33.83    1.58 
  -7   2   4   35.06    1.47 
  -6  -2   4    1.40    0.22 
   6  -2  -4    1.19    0.29 
  -6  -2   4    1.52    0.25 
  -6   2   4    1.49    0.21 
   6   2  -4    1.05    0.30 
   6   2  -4    1.81    0.29 
  -6   2   4    1.23    0.28 
   5  -2  -4  148.11    4.48 
  -5  -2   4  142.66    4.23 
   5   2  -4  148.49    4.60 
  -5   2   4  148.36    4.44 
  -5   2   4  144.98    4.20 
   5   2  -4  151.45    4.46 
   4  -2  -4   18.68    0.83 
  -4  -2   4   18.29    0.87 
  -4  -2   4   17.08    0.69 
  -4   2   4   18.37    0.70 
   4   2  -4   18.60    0.93 
  -4   2   4   18.47    0.83 
   4   2  -4   17.69    0.84 
   3  -2  -4   24.41    0.95 
  -3  -2   4   24.36    1.04 
  -3   2   4   23.57    0.96 
   3   2  -4   24.56    1.07 
  -2  -2   4   17.78    0.86 
   2  -2  -4   17.12    0.70 
  -2   2   4   17.53    0.75 
   2   2  -4   17.46    0.82 
   1  -2  -4    2.07    0.19 
  -1  -2   4    1.57    0.27 
   1   2  -4    1.76    0.26 
   0  -2  -4   54.17    1.63 
   0  -2   4   53.29    1.97 
   0   2  -4   55.63    1.81 
   0   2   4   56.74    1.79 
  -1  -2  -4    2.21    0.14 
   1  -2   4    2.92    0.38 
   1   2   4    2.30    0.24 
  -1   2  -4    2.07    0.24 
   2  -2   4  160.56    4.84 
  -2   2  -4  143.91    4.42 
   2   2   4  162.76    4.55 
   3  -2   4    4.67    0.48 
   3   2   4    4.86    0.35 
   4  -2   4  348.67    9.74 
   4  -2   4  345.61   10.22 
   4  -2   4  339.04    9.80 
  -4  -2  -4  367.46    9.67 
   4   2   4  354.66    9.71 
   4   2   4  345.49    9.84 
  -5  -2  -4  115.81    3.32 
   5  -2   4  117.14    3.48 
   5  -2   4  114.09    3.38 
   5  -2   4  113.48    3.87 
   5   2   4  112.57    3.35 
   6  -2   4    9.78    0.58 
   6  -2   4    9.56    0.81 
   6  -2   4    9.18    0.51 
   6  -2   4    9.02    0.57 
  -6  -2  -4    9.86    0.48 
   6   2   4    9.84    0.58 
   6   2   4    9.92    0.50 
  -7  -2  -4   38.88    1.31 
   7  -2   4   36.69    1.44 
   7  -2   4   36.60    1.85 
   7  -2   4   37.44    1.36 
   7  -2   4   38.09    1.46 
   7   2   4   39.36    1.34 
  -7   2  -4   39.53    1.38 
   7   2   4   37.01    1.44 
   8  -2   4   20.44    1.01 
  -8  -2  -4   21.15    0.88 
   8  -2   4   21.00    1.01 
   8  -2   4   19.97    1.39 
   8   2   4   22.48    0.91 
   8   2   4   20.52    1.00 
  -8   2  -4   22.80    0.95 
   8   2   4   21.43    0.81 
   9  -2   4   28.80    1.28 
  -9  -2  -4   28.54    1.12 
   9  -2   4   27.35    1.25 
   9   2   4   28.24    1.02 
  -9   2  -4   30.15    1.20 
   9   2   4   28.75    1.27 
  10  -2   4   77.74    2.51 
  10  -2   4   85.64    2.83 
  10  -2   4   81.72    2.49 
 -10  -2  -4   80.37    2.59 
  10  -2   4   80.62    2.77 
  10  -2   4   83.01    2.79 
 -10  -2  -4   78.55    2.45 
  10  -2   4   79.02    2.49 
  10   2   4   86.44    2.84 
  10   2   4   75.42    2.74 
 -10   2  -4   82.57    2.69 
  10   2   4   77.11    2.77 
  10   2   4   79.46    2.43 
  10   2   4   81.92    2.46 
  10   2   4   83.93    2.47 
  10   2   4   80.08    2.47 
  11  -2   4   13.88    0.87 
  11  -2   4   13.86    0.70 
  11  -2   4   14.03    0.87 
 -11  -2  -4   13.28    0.72 
  11  -2   4   13.89    0.67 
 -11  -2  -4   14.38    0.65 
  11  -2   4   13.93    0.88 
  11  -2   4   13.71    0.66 
  11   2   4   14.15    0.66 
  11   2   4   13.23    0.87 
  11   2   4   15.21    0.70 
 -11   2  -4   13.44    0.78 
 -11   2  -4   13.51    0.65 
  11   2   4   12.80    0.90 
  11   2   4   13.52    0.87 
  12  -2   4   66.75    2.36 
  12  -2   4   65.13    2.05 
  12  -2   4   68.30    2.40 
  12  -2   4   63.26    2.34 
 -12  -2  -4   65.21    2.22 
 -12  -2  -4   63.40    2.03 
  12  -2   4   63.57    2.09 
  12   2   4   64.04    2.36 
  12   2   4   65.01    2.33 
  12   2   4   66.53    2.07 
 -12   2  -4   66.90    2.06 
 -12   2  -4   65.68    2.30 
  12   2   4   62.43    2.35 
 -13  -2  -4    9.78    0.53 
  13  -2   4   10.28    0.70 
  13  -2   4    9.68    0.52 
  13  -2   4    9.59    0.70 
 -13  -2  -4    9.28    0.49 
  13  -2   4    8.43    0.53 
 -13   2  -4    9.02    0.51 
  13   2   4    9.62    0.70 
 -13   2  -4    9.35    0.53 
  13   2   4    8.44    0.71 
  13   2   4    9.60    0.53 
  13   2   4    9.68    0.75 
 -14  -2  -4    2.16    0.26 
  14  -2   4    2.14    0.26 
 -14  -2  -4    1.92    0.24 
  14  -2   4    2.50    0.37 
  14   2   4    1.85    0.34 
  14   2   4    2.00    0.34 
 -14   2  -4    2.12    0.25 
 -14   2  -4    2.03    0.26 
  15  -2   4   25.59    0.99 
 -15  -2  -4   28.23    0.93 
 -15  -2  -4   25.66    0.88 
  15   2   4   21.79    1.00 
 -15   2  -4   24.71    0.86 
  15   2   4   23.37    0.98 
 -15   2  -4   23.75    0.84 
  16  -3  -4   48.84    1.60 
 -16  -3   4   50.26    1.53 
  16   3  -4   50.13    1.58 
 -16   3   4   44.74    1.46 
  15  -3  -4    9.26    0.60 
 -15  -3   4    8.84    0.47 
 -15   3   4    8.59    0.46 
 -15   3   4    9.28    0.44 
  15   3  -4    9.11    0.55 
  14  -3  -4  164.72    5.06 
  14  -3  -4  161.23    5.00 
 -14  -3   4  163.01    4.70 
 -14  -3   4  162.16    4.77 
  14  -3  -4  164.15    4.81 
  14   3  -4  170.52    4.91 
 -14   3   4  167.07    4.74 
 -14   3   4  165.50    4.72 
  13  -3  -4   53.79    2.10 
 -13  -3   4   53.11    1.80 
 -13  -3   4   54.47    2.01 
  13  -3  -4   54.44    1.87 
 -13  -3   4   54.59    1.75 
  13  -3  -4   54.00    2.05 
  13   3  -4   56.31    1.95 
 -13   3   4   55.36    1.75 
 -13   3   4   56.47    1.78 
  12  -3  -4  173.74    5.27 
 -12  -3   4  173.57    5.40 
  12  -3  -4  181.88    5.58 
 -12  -3   4  177.65    5.23 
 -12  -3   4  172.82    5.17 
 -12  -3   4  182.84    5.13 
  12  -3  -4  185.43    5.52 
  12   3  -4  178.98    5.33 
 -12   3   4  182.18    5.15 
 -12   3   4  179.56    5.12 
 -11  -3   4  263.71    7.53 
 -11  -3   4  269.60    7.77 
  11  -3  -4  248.00    7.64 
  11  -3  -4  259.46    7.87 
 -11  -3   4  267.66    7.59 
  11  -3  -4  272.03    7.95 
 -11  -3   4  277.17    7.50 
 -11   3   4  267.64    7.48 
 -11   3   4  274.73    7.51 
  11   3  -4  269.77    7.69 
 -11   3   4  259.26    7.71 
 -10  -3   4   39.66    1.52 
  10  -3  -4   38.74    1.66 
   9  -3  -4  323.30    9.64 
  -9  -3   4  337.25    9.55 
   9  -3  -4  339.97    9.75 
  -9   3   4  339.86    9.51 
   8  -3  -4   49.65    1.82 
  -8  -3   4   47.06    1.68 
   8  -3  -4   48.11    1.83 
   8  -3  -4   43.88    2.04 
  -8   3   4   48.63    1.65 
   8   3  -4   49.21    2.15 
   7  -3  -4  205.29    6.51 
   7  -3  -4  200.52    6.21 
  -7  -3   4  218.75    6.10 
   7  -3  -4  207.88    6.23 
  -7   3   4  212.09    6.05 
   7   3  -4  219.27    6.64 
  -6  -3   4  402.22   11.36 
   6  -3  -4  396.02   11.47 
   6  -3  -4  406.40   11.73 
  -6  -3   4  415.23   11.36 
   6  -3  -4  385.51   11.46 
   6   3  -4  425.40   11.89 
   6   3  -4  396.36   11.57 
  -6   3   4  407.17   11.31 
  -6   3   4  421.06   11.69 
  -5  -3   4   13.28    0.65 
   5  -3  -4   13.15    0.79 
   5  -3  -4   14.16    0.73 
  -5  -3   4   13.13    0.63 
  -5   3   4   13.80    0.80 
  -5   3   4   13.44    0.59 
   5   3  -4   13.02    0.76 
   5   3  -4   13.30    0.88 
   4  -3  -4  749.25   21.23 
   4  -3  -4  765.89   21.39 
  -4  -3   4  762.38   21.15 
  -4  -3   4  781.22   21.51 
  -4  -3   4  738.85   21.16 
   4   3  -4  805.00   21.59 
  -4   3   4  794.11   21.40 
  -4   3   4  761.37   21.09 
   3  -3  -4   72.49    2.43 
   3  -3  -4   79.79    2.54 
  -3  -3   4   78.30    2.41 
  -3  -3   4   74.45    2.39 
  -3  -3   4   78.63    2.73 
   3   3  -4   78.59    2.69 
  -3   3   4   78.22    2.56 
  -3   3   4   80.05    2.32 
   2  -3  -4  537.01   14.99 
  -2  -3   4  507.74   14.96 
   2  -3  -4  553.81   15.07 
  -2  -3   4  536.27   15.37 
  -2  -3   4  520.62   14.96 
  -2   3   4  536.46   15.14 
   2   3  -4  569.18   15.28 
  -2   3   4  574.16   14.90 
   1  -3  -4  326.14    9.22 
   1  -3  -4  317.88    9.24 
  -1  -3   4  322.20    9.26 
  -1  -3   4  313.89    9.55 
  -1   3   4  339.30    9.36 
   1   3  -4  338.74    9.41 
  -1   3   4  338.99    9.23 
   0  -3   4    1.21    0.29 
   0  -3  -4    1.37    0.21 
   0   3  -4    1.29    0.22 
   0   3  -4    1.50    0.26 
   0   3   4    1.73    0.25 
   0   3   4    1.56    0.23 
   1  -3   4  553.60   15.04 
  -1   3  -4  527.96   14.69 
   1   3   4  524.61   14.76 
  -1   3  -4  478.79   14.52 
   1   3   4  551.70   14.53 
   2  -3   4  168.23    4.85 
   2  -3   4  153.24    4.81 
  -2   3  -4  163.00    4.89 
  -2   3  -4  162.49    4.80 
   2   3   4  183.15    4.81 
   2   3   4  178.02    5.06 
   3  -3   4  383.33   10.91 
   3  -3   4  407.35   11.41 
   3  -3   4  363.73   10.86 
   3   3   4  419.68   10.84 
  -3   3  -4  359.08   10.83 
   3   3   4  409.33   11.12 
   4  -3   4  394.18   11.45 
  -4  -3  -4  418.09   11.34 
   4  -3   4  402.92   11.52 
   4  -3   4  425.29   12.06 
   4   3   4  425.65   11.71 
  -4   3  -4  382.55   11.41 
   4   3   4  429.75   11.41 
   5  -3   4   80.43    2.57 
  -5  -3  -4   84.93    2.49 
   5  -3   4   86.06    2.69 
   5  -3   4   81.34    3.11 
   5   3   4   79.88    2.61 
  -5   3  -4   79.74    2.56 
   5   3   4   85.67    2.80 
   5   3   4   85.16    2.53 
  -6  -3  -4  337.31    9.17 
   6  -3   4  315.03    9.25 
   6  -3   4  312.05    9.92 
   6  -3   4  324.39    9.38 
   6  -3   4  331.51    9.29 
   6   3   4  327.31    9.31 
   6   3   4  347.73    9.22 
   7  -3   4   30.00    1.72 
  -7  -3  -4   31.26    1.14 
   7  -3   4   29.41    1.20 
   7  -3   4   29.79    1.30 
   7  -3   4   32.29    1.26 
   7   3   4   31.52    1.16 
   7   3   4   31.77    1.12 
   7   3   4   30.22    1.26 
   8  -3   4  119.03    3.78 
   8  -3   4  120.99    3.91 
   8  -3   4  115.28    4.50 
   8  -3   4  127.69    3.85 
  -8  -3  -4  121.82    3.69 
   8   3   4  128.14    3.60 
   8   3   4  122.86    3.85 
  -8   3  -4  126.34    3.80 
   9  -3   4  156.09    4.71 
  -9  -3  -4  148.61    4.55 
   9  -3   4  149.57    4.79 
  -9   3  -4  154.74    4.66 
   9   3   4  156.22    4.74 
   9   3   4  155.35    4.44 
  10  -3   4    3.02    0.38 
 -10  -3  -4    2.01    0.32 
  10  -3   4    2.40    0.43 
  10  -3   4    2.63    0.42 
  10  -3   4    2.33    0.33 
  10  -3   4    2.21    0.42 
  10  -3   4    1.90    0.29 
 -10  -3  -4    2.06    0.29 
 -10   3  -4    2.18    0.35 
  10   3   4    2.16    0.41 
  10   3   4    2.27    0.30 
 -10   3  -4    3.36    0.44 
  10   3   4    2.27    0.45 
  10   3   4    2.18    0.30 
  10   3   4    2.15    0.45 
  10   3   4    2.14    0.29 
 -11  -3  -4  174.28    4.97 
  11  -3   4  166.81    4.99 
  11  -3   4  173.22    5.03 
  11  -3   4  164.20    5.34 
  11  -3   4  183.23    5.26 
 -11  -3  -4  163.98    5.13 
  11  -3   4  184.12    5.30 
  11  -3   4  165.85    5.00 
  11   3   4  177.23    5.34 
 -11   3  -4  172.35    5.02 
 -11   3  -4  173.26    5.23 
  11   3   4  175.46    5.00 
  11   3   4  174.20    4.96 
  11   3   4  171.37    5.30 
  11   3   4  173.57    5.26 
  11   3   4  176.17    5.00 
  12  -3   4   60.53    2.10 
 -12  -3  -4   56.66    1.81 
 -12  -3  -4   55.98    1.84 
 -12  -3  -4   54.93    1.98 
  12  -3   4   55.13    1.85 
  12  -3   4   55.59    1.83 
  12  -3   4   54.21    2.14 
  12  -3   4   62.81    2.08 
 -12   3  -4   56.45    1.83 
  12   3   4   57.52    2.07 
  12   3   4   56.54    2.11 
  12   3   4   57.74    1.85 
  12   3   4   57.30    2.14 
 -13  -3  -4   64.54    2.06 
  13  -3   4   64.95    2.05 
  13  -3   4   67.82    2.31 
  13  -3   4   75.42    2.30 
 -13  -3  -4   69.13    2.12 
  13  -3   4   64.50    2.09 
  13   3   4   68.06    2.28 
 -13   3  -4   64.77    2.08 
  13   3   4   64.40    2.32 
  13   3   4   67.53    2.37 
 -13   3  -4   67.13    2.09 
  14  -3   4   69.10    2.13 
  14  -3   4   77.90    2.34 
 -14  -3  -4   75.95    2.23 
 -14  -3  -4   69.14    2.17 
 -14   3  -4   68.73    2.17 
 -14   3  -4   75.98    2.17 
  14   3   4   69.72    2.31 
  14   3   4   70.38    2.42 
  15  -3   4    1.16    0.20 
 -15  -3  -4    0.96    0.17 
 -15  -3  -4    0.84    0.18 
 -15   3  -4    0.76    0.13 
  15   3   4    0.53    0.21 
 -15  -4   4    5.12    0.34 
  15  -4  -4    5.70    0.40 
  15   4  -4    5.11    0.40 
 -15   4   4    5.13    0.30 
 -15   4   4    5.13    0.32 
 -14  -4   4    0.56    0.17 
  14  -4  -4    0.39    0.19 
 -14  -4   4    0.32    0.18 
 -14   4   4    0.39    0.14 
  14   4  -4    0.26    0.21 
 -14   4   4    0.31    0.15 
 -13  -4   4   15.72    0.74 
  13  -4  -4   16.96    0.91 
 -13  -4   4   17.62    0.79 
  13  -4  -4   17.66    0.90 
 -13   4   4   15.51    0.71 
  13   4  -4   16.41    0.83 
 -13   4   4   16.20    0.69 
 -12  -4   4   47.84    1.91 
 -12  -4   4   51.28    1.72 
  12  -4  -4   51.68    1.96 
 -12  -4   4   50.56    1.76 
  12  -4  -4   52.47    1.92 
 -12   4   4   51.17    1.65 
  12   4  -4   50.92    1.81 
 -12   4   4   50.44    1.67 
  11  -4  -4   16.00    0.92 
 -11  -4   4   13.87    0.71 
  11  -4  -4   15.96    0.92 
 -11  -4   4   14.42    0.77 
 -11  -4   4   15.01    0.87 
 -11  -4   4   15.05    0.79 
  11   4  -4   14.71    0.85 
 -11   4   4   14.54    0.68 
 -11   4   4   14.05    0.67 
  11   4  -4   15.13    0.75 
 -10  -4   4  102.11    3.17 
  10  -4  -4  100.69    3.46 
 -10  -4   4  103.46    3.19 
 -10  -4   4  104.56    3.16 
  10  -4  -4   98.79    3.11 
  10  -4  -4  109.00    3.46 
 -10  -4   4  104.86    3.38 
  10  -4  -4  103.83    3.38 
 -10   4   4  103.03    3.08 
 -10   4   4  106.89    3.11 
  10   4  -4  103.47    3.27 
  10   4  -4   99.53    3.13 
 -10   4   4  105.38    3.18 
   9  -4  -4    9.86    0.75 
   9  -4  -4    9.55    0.71 
  -9  -4   4    9.40    0.65 
   9   4  -4    9.84    1.03 
  -9   4   4    9.68    0.65 
  -8  -4   4   26.21    1.15 
   8  -4  -4   26.66    1.25 
   8  -4  -4   25.42    1.20 
   8   4  -4   25.96    1.50 
  -8   4   4   26.52    1.12 
  -7  -4   4   11.73    0.67 
   7  -4  -4   11.20    0.72 
   7  -4  -4   10.47    0.69 
   7  -4  -4   10.28    0.91 
  -7   4   4   10.81    0.62 
   7   4  -4   10.36    0.89 
   6  -4  -4   13.81    0.79 
  -6  -4   4   14.00    0.74 
   6  -4  -4   14.10    0.76 
   6  -4  -4   13.38    0.97 
  -6   4   4   14.19    1.44 
  -6   4   4   14.17    0.69 
   6   4  -4   14.92    1.03 
   5  -4  -4   71.12    2.75 
   5  -4  -4   72.82    2.46 
   5  -4  -4   76.76    2.50 
  -5  -4   4   75.43    2.44 
  -5  -4   4   77.40    2.47 
  -5   4   4   75.12    2.73 
   5   4  -4   75.62    2.40 
  -5   4   4   76.02    2.39 
   5   4  -4   78.19    2.85 
   4  -4  -4    1.74    0.38 
  -4  -4   4    1.70    0.31 
  -4  -4   4    2.07    0.31 
   4  -4  -4    1.55    0.30 
   4  -4  -4    1.96    0.34 
  -4  -4   4    1.59    0.41 
   4   4  -4    2.03    0.41 
   4   4  -4    2.03    0.30 
  -4   4   4    2.01    0.24 
  -4   4   4    1.61    0.31 
  -4   4   4    1.62    0.38 
   3  -4  -4  222.96    6.54 
  -3  -4   4  205.15    6.72 
  -3  -4   4  220.43    6.28 
   3  -4  -4  204.79    6.29 
  -3  -4   4  211.79    6.25 
   3   4  -4  229.73    6.66 
  -3   4   4  219.68    6.53 
   3   4  -4  214.64    6.20 
  -3   4   4  222.30    6.19 
  -2  -4   4   91.26    2.91 
   2  -4  -4   93.40    3.10 
  -2  -4   4   90.28    3.35 
  -2  -4   4   94.55    2.93 
   2  -4  -4   94.98    2.97 
   2   4  -4  100.78    3.25 
  -2   4   4   94.63    3.17 
  -2   4   4   98.78    2.86 
   2   4  -4   94.99    2.89 
  -1  -4   4   31.76    1.16 
   1  -4  -4   31.25    1.20 
   1  -4  -4   32.18    1.31 
  -1  -4   4   31.49    1.52 
  -1   4   4   31.45    1.11 
   1   4  -4   31.52    1.15 
   1   4  -4   31.06    1.37 
  -1   4   4   32.16    1.39 
   0  -4   4   75.64    2.39 
   0  -4  -4   79.40    2.46 
   0  -4   4   78.83    2.85 
   0  -4   4   74.76    2.37 
   0   4  -4   73.86    2.39 
   0   4  -4   79.34    2.65 
   0   4   4   77.48    2.70 
   0   4   4   79.67    2.36 
   1  -4   4    0.56    0.18 
  -1  -4  -4    1.10    0.23 
   1  -4   4    0.90    0.22 
   1  -4   4    0.70    0.30 
   1   4   4    0.74    0.25 
  -1   4  -4    1.08    0.21 
  -1   4  -4    1.01    0.27 
   1   4   4    0.53    0.16 
   1   4   4    0.79    0.21 
   2  -4   4   71.05    2.11 
   2  -4   4   64.30    2.11 
   2  -4   4   62.44    2.52 
  -2   4  -4   63.21    2.09 
  -2   4  -4   63.90    2.24 
   2   4   4   67.06    2.42 
   2   4   4   68.04    2.10 
   3  -4   4   35.96    1.35 
   3  -4   4   38.19    1.40 
   3  -4   4   36.96    1.78 
   3   4   4   39.56    1.67 
   3   4   4   42.88    1.37 
  -3   4  -4   37.97    1.37 
   4  -4   4    6.18    0.47 
   4  -4   4    6.00    0.45 
   4  -4   4    7.00    0.73 
   4   4   4    7.85    0.46 
   4   4   4    6.62    0.52 
   4   4   4    6.62    0.62 
  -4   4  -4    8.25    0.50 
   5  -4   4  107.35    3.32 
   5  -4   4  107.47    3.89 
  -5  -4  -4  103.29    3.13 
   5  -4   4  103.17    3.23 
   5   4   4  108.03    3.61 
  -5   4  -4   97.60    3.22 
   5   4   4  109.45    3.21 
   5   4   4  104.83    3.28 
   6  -4   4    0.17    0.28 
  -6  -4  -4    0.15    0.16 
   6  -4   4    0.34    0.20 
   6  -4   4    0.86    0.23 
   6   4   4    0.36    0.20 
   6   4   4    0.12    0.24 
   6   4   4    0.19    0.16 
   7  -4   4   43.79    1.64 
   7  -4   4   43.69    1.73 
  -7  -4  -4   43.29    1.56 
   7   4   4   48.51    1.51 
   7   4   4   45.13    1.71 
   8  -4   4    0.63    0.26 
   8  -4   4    1.59    0.35 
  -8  -4  -4    0.79    0.25 
   8  -4   4    0.74    0.27 
   8   4   4    0.99    0.22 
  -8   4  -4    1.22    0.31 
   8   4   4    1.02    0.34 
   9  -4   4   10.24    0.76 
   9  -4   4   11.76    0.79 
   9  -4   4   11.15    0.59 
   9  -4   4   10.24    0.65 
   9  -4   4   11.47    0.73 
   9  -4   4   11.51    0.60 
  -9  -4  -4   11.68    0.68 
  -9   4  -4   10.73    0.63 
   9   4   4   12.42    0.61 
   9   4   4   11.07    0.59 
   9   4   4   10.84    0.60 
   9   4   4   12.00    0.84 
   9   4   4   10.63    0.76 
 -10  -4  -4   20.01    0.84 
 -10  -4  -4   17.40    0.90 
  10  -4   4   16.79    0.82 
 -10  -4  -4   17.90    0.79 
 -10  -4  -4   18.80    0.80 
  10  -4   4   17.76    0.79 
  10  -4   4   19.63    0.97 
  10  -4   4   18.78    0.96 
  10  -4   4   17.92    0.92 
  10  -4   4   18.39    1.03 
  10  -4   4   19.20    0.80 
  10   4   4   18.60    0.79 
  10   4   4   18.88    1.04 
 -10   4  -4   18.22    0.83 
  10   4   4   19.15    0.82 
  10   4   4   18.80    0.80 
  10   4   4   18.75    1.05 
  11  -4   4    0.42    0.24 
  11  -4   4    0.09    0.21 
  11  -4   4    0.46    0.19 
 -11  -4  -4    0.15    0.20 
 -11  -4  -4    0.10    0.19 
  11  -4   4    0.12    0.27 
  11  -4   4    0.26    0.25 
 -11  -4  -4    0.50    0.23 
  11  -4   4    0.42    0.17 
 -11  -4  -4    0.53    0.19 
  11   4   4    0.34    0.20 
  11   4   4    0.37    0.28 
 -11   4  -4    0.39    0.21 
 -11   4  -4    0.12    0.15 
  12  -4   4   18.85    0.92 
 -12  -4  -4   16.83    0.75 
  12  -4   4   19.03    0.76 
  12  -4   4   18.79    0.78 
  12  -4   4   20.01    0.91 
 -12  -4  -4   19.18    0.80 
 -12   4  -4   18.17    0.79 
  12   4   4   20.02    1.02 
 -12   4  -4   17.86    0.75 
  12   4   4   17.59    0.77 
 -13  -4  -4   21.10    0.83 
  13  -4   4   20.96    0.77 
  13  -4   4   19.65    0.89 
 -13  -4  -4   20.38    0.80 
  13  -4   4   21.77    0.90 
  13   4   4   21.48    1.02 
 -13   4  -4   19.19    0.93 
 -13   4  -4   21.55    0.79 
  14  -4   4    6.58    0.33 
  14  -4   4    6.94    0.41 
 -14  -4  -4    7.62    0.42 
 -14  -4  -4    7.13    0.39 
  14   4   4    6.91    0.50 
 -14   4  -4    7.42    0.36 
 -14  -5   4   52.61    1.58 
 -14  -5   4   49.55    1.62 
  14  -5  -4   52.07    1.68 
 -14   5   4   48.21    1.57 
 -13  -5   4   16.16    0.69 
 -13  -5   4   13.79    0.69 
  13  -5  -4   15.44    0.76 
  13  -5  -4   16.17    1.12 
 -13   5   4   15.21    0.64 
 -13   5   4   15.14    0.65 
  12  -5  -4   40.14    1.34 
 -12  -5   4   40.22    1.43 
 -12  -5   4   39.53    1.42 
  12  -5  -4   39.86    1.52 
  12  -5  -4   40.36    1.56 
 -12   5   4   40.17    1.37 
  12   5  -4   39.82    1.35 
  11  -5  -4   98.13    3.13 
  11  -5  -4   96.93    3.16 
 -11  -5   4   91.93    3.22 
 -11  -5   4   94.13    3.00 
 -11  -5   4   97.87    3.00 
  11  -5  -4   98.58    2.90 
 -11   5   4   95.92    3.00 
 -11   5   4   96.39    2.92 
  11   5  -4   96.87    2.91 
  10  -5  -4    3.51    0.47 
  10  -5  -4    3.93    0.47 
  10  -5  -4    3.64    0.37 
 -10  -5   4    3.59    0.40 
  10  -5  -4    3.59    0.56 
 -10  -5   4    2.82    0.45 
 -10  -5   4    3.69    0.42 
 -10   5   4    3.20    0.34 
 -10   5   4    3.29    0.51 
  10   5  -4    4.20    0.38 
 -10   5   4    3.74    0.44 
  -9  -5   4   92.53    2.88 
   9  -5  -4   91.22    2.76 
   9  -5  -4   87.01    2.96 
   9  -5  -4   93.06    3.03 
  -9  -5   4   90.59    2.80 
  -9  -5   4   87.45    2.83 
   9  -5  -4   91.60    3.10 
  -9  -5   4   91.96    3.09 
  -9   5   4   91.38    2.77 
  -9   5   4   91.51    2.84 
   9   5  -4   88.66    2.75 
  -9   5   4   89.67    3.01 
  -8  -5   4    3.91    0.46 
   8  -5  -4    4.29    0.51 
   8  -5  -4    5.12    0.43 
  -8  -5   4    4.66    0.44 
  -8  -5   4    4.35    0.50 
  -8  -5   4    3.81    0.44 
   8  -5  -4    4.40    0.48 
  -8   5   4    4.44    0.47 
   8   5  -4    4.78    0.43 
  -8   5   4    3.75    0.38 
  -8   5   4    5.12    0.47 
  -8   5   4    4.47    0.59 
  -7  -5   4   61.83    2.10 
   7  -5  -4   65.01    2.31 
  -7  -5   4   64.60    2.30 
   7  -5  -4   62.37    2.23 
   7   5  -4   65.05    2.70 
  -7   5   4   64.47    2.23 
   6  -5  -4   97.52    3.82 
  -6  -5   4  103.92    3.35 
   6  -5  -4  106.87    3.35 
  -6  -5   4  100.46    3.13 
   6  -5  -4   99.86    3.27 
   6   5  -4  107.03    3.79 
  -6   5   4  103.03    3.26 
   5  -5  -4    1.16    0.42 
   5  -5  -4    0.57    0.24 
   5  -5  -4    0.61    0.25 
  -5  -5   4    0.60    0.25 
  -5   5   4    0.48    0.20 
   5   5  -4    0.81    0.36 
   5   5  -4    0.91    0.25 
  -5   5   4    0.35    0.34 
   4  -5  -4  193.59    5.86 
   4  -5  -4  201.64    5.94 
  -4  -5   4  196.83    5.92 
   4  -5  -4  200.41    6.38 
  -4   5   4  195.87    5.89 
   4   5  -4  202.47    5.81 
  -4   5   4  201.74    5.85 
  -4   5   4  197.23    6.31 
   4   5  -4  208.03    6.36 
  -3  -5   4   87.75    3.51 
   3  -5  -4   94.64    3.06 
  -3  -5   4   96.41    3.02 
   3  -5  -4   93.18    3.37 
  -3   5   4   93.75    3.00 
  -3   5   4   96.89    2.97 
   3   5  -4   92.80    2.93 
  -3   5   4   95.15    3.37 
   3   5  -4   97.68    3.38 
   2  -5  -4  119.58    3.68 
  -2  -5   4  112.08    3.56 
  -2  -5   4  112.70    4.11 
  -2   5   4  117.59    3.98 
  -2   5   4  116.59    3.60 
  -2   5   4  120.55    3.56 
   2   5  -4  119.28    3.94 
   2   5  -4  115.66    3.54 
  -1  -5   4   90.07    2.86 
  -1  -5   4   95.06    3.43 
   1  -5  -4   96.05    3.01 
  -1   5   4   85.81    2.90 
  -1   5   4   93.80    2.88 
   1   5  -4   91.88    2.88 
  -1   5   4   90.58    3.29 
   1   5  -4   96.11    3.25 
   0  -5   4   98.55    3.53 
   0  -5   4   95.43    2.96 
   0  -5  -4  102.82    3.14 
   0   5   4   88.49    3.02 
   0   5   4   97.29    2.98 
   0   5  -4   95.75    3.00 
   0   5  -4  100.13    3.32 
   0   5   4   98.17    3.45 
  -1  -5  -4  205.06    5.77 
   1  -5   4  192.05    5.61 
   1  -5   4  194.68    6.22 
   1  -5   4  191.46    5.63 
  -1   5  -4  191.23    5.65 
   1   5   4  190.39    5.60 
   1   5   4  194.02    6.15 
  -1   5  -4  196.00    5.94 
   2  -5   4   33.65    1.72 
   2  -5   4   34.07    1.25 
   2  -5   4   33.64    1.29 
  -2  -5  -4   36.28    1.37 
   2   5   4   34.72    1.67 
  -2   5  -4   33.42    1.28 
   3  -5   4   20.72    1.33 
  -3  -5  -4   23.08    1.00 
   3  -5   4   20.29    0.93 
   3  -5   4   20.57    0.91 
   3   5   4   22.24    1.28 
  -3   5  -4   20.12    0.92 
   3   5   4   22.42    0.96 
   4  -5   4  241.05    6.92 
  -4  -5  -4  235.39    6.74 
  -4  -5  -4  248.10    6.94 
   4  -5   4  232.03    7.59 
   4  -5   4  232.39    6.83 
   4   5   4  228.26    7.39 
   4   5   4  247.88    6.89 
  -4   5  -4  236.13    6.88 
   5  -5   4    0.26    0.30 
  -5  -5  -4    0.83    0.22 
   5  -5   4    0.31    0.23 
   5  -5   4    0.72    0.24 
   5   5   4    0.18    0.22 
  -5   5  -4    0.86    0.27 
   5   5   4    0.58    0.30 
   5   5   4    0.97    0.24 
   6  -5   4  110.83    3.45 
   6  -5   4  113.36    3.64 
  -6  -5  -4  113.48    3.44 
   6   5   4  121.39    3.44 
  -6   5  -4  114.33    3.61 
  -7  -5  -4    8.80    0.54 
  -7  -5  -4    7.21    0.64 
   7  -5   4    8.18    0.54 
   7  -5   4    8.23    0.62 
   7  -5   4    8.54    0.65 
   7  -5   4    6.80    0.48 
   7   5   4   11.15    1.37 
   7   5   4    8.53    0.51 
   7   5   4    7.91    0.51 
   8  -5   4   38.51    1.32 
  -8  -5  -4   40.01    1.42 
   8  -5   4   38.18    1.34 
   8  -5   4   40.05    1.61 
   8  -5   4   37.27    1.47 
  -8  -5  -4   37.91    1.38 
   8  -5   4   37.94    1.39 
   8   5   4   42.05    1.67 
   8   5   4   40.71    1.38 
  -8   5  -4   38.35    1.37 
  -9  -5  -4   52.51    1.76 
   9  -5   4   50.06    1.80 
   9  -5   4   54.62    1.67 
  -9  -5  -4   50.67    1.89 
   9  -5   4   51.54    1.96 
   9  -5   4   51.50    1.68 
  -9  -5  -4   52.20    1.74 
   9   5   4   50.47    1.69 
   9   5   4   50.58    1.96 
  -9   5  -4   48.41    1.69 
  10  -5   4    4.27    0.46 
  10  -5   4    4.27    0.38 
  10  -5   4    4.60    0.35 
  10  -5   4    4.22    0.51 
 -10  -5  -4    4.01    0.40 
 -10  -5  -4    4.23    0.54 
 -10  -5  -4    4.24    0.42 
  10   5   4    4.45    0.40 
 -10   5  -4    3.96    0.38 
  10   5   4    4.08    0.55 
  11  -5   4   29.36    1.02 
 -11  -5  -4   28.03    1.11 
 -11  -5  -4   28.00    1.09 
 -11  -5  -4   29.74    1.08 
  11  -5   4   29.29    1.04 
  11   5   4   28.39    1.06 
 -11   5  -4   29.94    1.04 
 -11   5  -4   26.77    1.05 
  11   5   4   30.81    1.30 
 -12  -5  -4   42.80    1.56 
 -12  -5  -4   42.33    1.44 
 -12  -5  -4   42.25    1.40 
  12  -5   4   42.19    1.34 
  12   5   4   42.67    1.59 
 -12   5  -4   42.58    1.36 
 -12   5  -4   40.52    1.38 
  13  -5   4    6.89    0.33 
 -13  -5  -4    6.28    0.40 
 -13   5  -4    6.60    0.33 
  13   5   4    6.86    0.49 
 -13   5  -4    5.84    0.35 
 -14  -5  -4   20.37    0.72 
 -14   5  -4   18.50    0.63 
  14   5   4   19.38    0.75 
 -14   6   4   15.60    0.56 
  13  -6  -4   84.66    2.45 
  13  -6  -4   87.44    2.60 
 -13  -6   4   87.52    2.53 
 -13  -6   4   85.31    2.55 
 -13   6   4   83.41    2.52 
 -12  -6   4   73.56    2.30 
 -12  -6   4   76.37    2.34 
  12  -6  -4   75.79    2.38 
  12  -6  -4   77.03    2.22 
 -12   6   4   73.89    2.27 
 -12   6   4   71.45    2.31 
  12   6  -4   75.69    2.24 
  11  -6  -4   14.09    0.75 
 -11  -6   4   14.52    0.70 
  11  -6  -4   13.99    0.78 
  11  -6  -4   14.33    0.62 
 -11  -6   4   15.07    0.74 
  11   6  -4   14.55    0.63 
 -11   6   4   14.22    0.72 
 -11   6   4   13.70    0.64 
  10  -6  -4  124.08    3.80 
 -10  -6   4  123.18    3.72 
  10  -6  -4  130.68    3.87 
 -10  -6   4  125.34    3.74 
 -10  -6   4  117.38    3.97 
  10  -6  -4  126.83    3.60 
  10  -6  -4  118.78    3.91 
 -10   6   4  122.32    3.63 
 -10   6   4  124.67    3.73 
 -10   6   4  114.68    3.89 
  10   6  -4  125.24    3.62 
   9  -6  -4    1.33    0.33 
  -9  -6   4    0.55    0.31 
  -9  -6   4    0.96    0.26 
  -9  -6   4    1.01    0.31 
   9  -6  -4    0.66    0.29 
   9  -6  -4    0.74    0.21 
   9  -6  -4    1.48    0.33 
  -9   6   4    0.63    0.21 
  -9   6   4    0.83    0.25 
  -9   6   4    0.99    0.33 
   9   6  -4    1.26    0.24 
   8  -6  -4  124.66    3.66 
  -8  -6   4  128.10    4.08 
   8  -6  -4  123.26    3.88 
  -8  -6   4  126.02    3.81 
  -8  -6   4  129.48    3.76 
   8  -6  -4  125.26    4.00 
  -8  -6   4  115.87    4.08 
   8  -6  -4  128.76    3.95 
  -8  -6   4  122.94    3.81 
  -8   6   4  122.84    3.69 
  -8   6   4  130.74    3.98 
   8   6  -4  124.63    3.68 
  -8   6   4  123.07    3.76 
  -8   6   4  120.31    3.97 
  -7  -6   4   80.10    2.61 
  -7  -6   4   82.68    2.86 
  -7  -6   4   83.93    2.58 
  -7  -6   4   79.63    2.53 
  -7  -6   4   77.60    2.62 
  -7  -6   4   79.08    2.54 
   7  -6  -4   83.69    2.74 
   7  -6  -4   79.18    2.47 
   7  -6  -4   83.60    2.79 
   7   6  -4   79.61    2.49 
  -7   6   4   79.64    2.50 
  -7   6   4   83.19    2.79 
  -7   6   4   85.06    2.80 
  -7   6   4   79.63    2.57 
   6  -6  -4   11.84    0.76 
   6  -6  -4   12.63    0.75 
  -6  -6   4   10.96    0.79 
  -6  -6   4   12.41    0.66 
  -6  -6   4   10.56    0.97 
   6  -6  -4   10.89    0.56 
  -6  -6   4   11.88    0.96 
  -6  -6   4   10.70    0.68 
   6   6  -4   10.99    0.60 
  -6   6   4   12.17    0.75 
  -6   6   4   13.66    1.25 
  -6   6   4   11.82    0.67 
   5  -6  -4  106.36    3.46 
  -5  -6   4  105.55    3.48 
   5  -6  -4  105.21    3.39 
  -5  -6   4  108.11    3.26 
  -5   6   4  103.83    3.42 
   5   6  -4  105.99    3.91 
   5   6  -4  111.89    3.42 
   4  -6  -4    0.85    0.27 
  -4  -6   4    0.24    0.26 
   4  -6  -4    0.33    0.39 
  -4  -6   4    0.38    0.22 
   4   6  -4    0.33    0.20 
   4   6  -4    0.33    0.28 
  -4   6   4    0.31    0.20 
  -4   6   4    0.42    0.41 
  -3  -6   4  327.70    9.34 
  -3  -6   4  334.45    9.17 
   3   6  -4  332.29    9.29 
   3   6  -4  335.32    9.86 
  -3   6   4  326.15    9.35 
  -3   6   4  298.67    9.83 
  -2  -6   4  127.04    3.88 
  -2  -6   4  126.75    3.75 
   2  -6  -4  127.68    4.02 
  -2   6   4  117.16    4.38 
  -2   6   4  126.52    3.92 
   2   6  -4  128.61    4.34 
   2   6  -4  131.29    3.89 
  -1  -6   4  207.96    6.77 
  -1  -6   4  203.90    5.99 
   1  -6  -4  206.89    6.20 
  -1  -6   4  206.77    5.89 
  -1   6   4  198.20    6.61 
   1   6  -4  211.80    6.05 
  -1   6   4  204.35    6.06 
   1   6  -4  208.44    6.48 
   0  -6   4  222.07    6.17 
   0  -6  -4  225.33    6.50 
   0  -6   4  215.89    6.96 
   0  -6   4  214.64    6.26 
   0  -6  -4  209.25    6.22 
   0   6   4  214.29    6.33 
   0   6  -4  225.23    6.34 
   0   6   4  203.26    6.88 
   0   6  -4  218.20    6.72 
  -1  -6  -4    6.05    0.53 
   1  -6   4    6.30    0.82 
  -1  -6  -4    7.07    0.60 
   1  -6   4    7.37    0.45 
   1  -6   4    6.70    0.52 
   1   6   4    7.46    0.53 
   1   6   4    6.30    0.75 
  -1   6  -4    6.76    0.50 
   2  -6   4  226.43    6.61 
  -2  -6  -4  236.39    6.54 
   2  -6   4  215.21    7.25 
   2  -6   4  221.70    6.44 
  -2  -6  -4  241.58    6.78 
  -2   6  -4  227.64    6.62 
   2   6   4  219.89    7.25 
  -3  -6  -4  138.94    4.26 
  -3  -6  -4  139.06    4.05 
   3  -6   4  138.94    4.16 
   3  -6   4  132.63    3.96 
   3   6   4  126.82    4.72 
  -3   6  -4  134.73    4.15 
   4  -6   4   43.92    1.52 
  -4  -6  -4   43.94    1.58 
   4  -6   4   47.39    1.70 
  -4  -6  -4   46.09    1.77 
   4   6   4   41.14    2.13 
  -4   6  -4   46.22    1.69 
   5  -6   4  216.19    6.25 
   5  -6   4  210.86    6.27 
  -5  -6  -4  220.09    6.31 
   5  -6   4  219.74    6.45 
   5  -6   4  215.62    6.24 
   5   6   4  210.07    6.58 
   5   6   4  222.25    6.24 
   5   6   4  214.06    6.29 
  -5   6  -4  227.71    6.33 
  -5   6  -4  223.93    6.46 
   6  -6   4    6.52    0.40 
   6  -6   4    5.07    0.49 
   6  -6   4    5.30    0.48 
   6  -6   4    4.69    0.43 
   6  -6   4    4.86    0.47 
  -6  -6  -4    5.00    0.46 
  -6  -6  -4    5.69    0.53 
   6  -6   4    5.15    0.44 
   6   6   4    3.89    0.42 
  -6   6  -4    5.04    0.47 
   6   6   4    4.68    0.43 
   6   6   4    4.73    0.51 
  -6   6  -4    5.04    0.52 
   7  -6   4  172.34    4.95 
  -7  -6  -4  161.05    4.98 
   7  -6   4  167.36    4.86 
  -7  -6  -4  173.01    5.05 
   7  -6   4  172.14    5.19 
   7  -6   4  173.84    5.01 
   7  -6   4  169.42    4.88 
   7   6   4  175.64    4.97 
  -7   6  -4  168.79    4.98 
   7   6   4  176.49    5.04 
   7   6   4  176.19    5.19 
   7   6   4  159.06    4.94 
  -8  -6  -4   46.86    1.58 
   8  -6   4   45.76    1.54 
  -8  -6  -4   44.10    1.59 
   8  -6   4   43.21    1.45 
  -8  -6  -4   45.82    1.62 
   8  -6   4   44.06    1.58 
   8  -6   4   42.47    1.70 
   8  -6   4   44.80    1.49 
  -8   6  -4   42.33    1.57 
   8   6   4   44.37    1.54 
   8   6   4   47.77    1.77 
   8   6   4   47.22    1.56 
  -8   6  -4   45.49    1.51 
   9  -6   4   26.14    0.96 
   9  -6   4   24.60    1.16 
  -9  -6  -4   26.02    1.07 
   9  -6   4   27.28    1.07 
   9  -6   4   25.60    0.94 
  -9  -6  -4   26.68    1.09 
  -9  -6  -4   26.11    1.04 
   9   6   4   27.42    1.22 
  -9   6  -4   26.20    0.99 
   9   6   4   26.01    1.02 
  10  -6   4   89.58    2.81 
 -10  -6  -4   91.45    2.85 
  10  -6   4   92.88    2.71 
 -10  -6  -4   91.94    2.81 
  10  -6   4   93.86    2.73 
 -10  -6  -4   88.98    2.86 
  10   6   4   88.43    2.79 
  10   6   4   94.68    2.97 
 -10   6  -4   94.18    2.72 
 -10   6  -4   94.08    2.77 
 -11  -6  -4    3.88    0.35 
 -11  -6  -4    2.30    0.28 
 -11  -6  -4    2.11    0.29 
  11  -6   4    2.78    0.23 
 -11   6  -4    1.86    0.23 
 -11   6  -4    2.22    0.22 
  11   6   4    2.24    0.35 
 -12  -6  -4   95.48    2.72 
  12  -6   4   89.76    2.65 
 -12  -6  -4   89.01    2.77 
 -12   6  -4   94.50    2.66 
  12   6   4   92.23    2.80 
 -12   6  -4   94.95    2.69 
 -13  -6  -4   31.78    1.02 
  13  -6   4   27.83    0.92 
 -13   6  -4   34.40    1.12 
 -13   6  -4   29.75    0.93 
 -12  -7   4    6.32    0.34 
  12  -7  -4    6.01    0.30 
 -12   7   4    6.77    0.38 
 -12   7   4    6.18    0.32 
  12   7  -4    6.04    0.31 
 -11  -7   4    1.68    0.22 
  11  -7  -4    1.99    0.20 
 -11  -7   4    1.93    0.27 
 -11   7   4    2.16    0.23 
  11   7  -4    2.09    0.21 
 -11   7   4    1.79    0.25 
 -10  -7   4    8.22    0.53 
 -10  -7   4    7.78    0.48 
  10  -7  -4    7.14    0.39 
  10   7  -4    7.60    0.42 
 -10   7   4    7.56    0.42 
 -10   7   4    7.68    0.49 
   9  -7  -4   11.44    0.97 
   9  -7  -4   13.61    0.58 
  -9  -7   4   12.24    0.64 
  -9  -7   4   12.86    0.69 
   9   7  -4   13.73    0.60 
  -9   7   4   12.77    0.60 
  -9   7   4   12.63    0.66 
  -8  -7   4    8.36    0.51 
  -8  -7   4    8.26    0.74 
  -8  -7   4    8.55    0.52 
   8  -7  -4    8.98    0.47 
  -8  -7   4    9.35    0.56 
   8  -7  -4    8.05    0.63 
  -8   7   4    8.76    0.56 
  -8   7   4    7.84    0.64 
   8   7  -4    8.27    0.48 
  -8   7   4    8.58    0.51 
  -7  -7   4   10.67    0.57 
  -7  -7   4   10.85    0.63 
  -7  -7   4   11.61    0.61 
   7  -7  -4   10.60    0.53 
   7  -7  -4   11.27    0.74 
  -7  -7   4   11.19    0.82 
  -7  -7   4   11.26    0.62 
  -7   7   4   10.15    0.73 
  -7   7   4   10.36    0.59 
  -7   7   4   10.61    0.63 
   7   7  -4   11.01    0.55 
   7   7  -4   10.77    0.59 
  -7   7   4   10.79    0.68 
  -6  -7   4    9.91    0.61 
  -6  -7   4   10.19    0.58 
   6  -7  -4    9.87    0.52 
  -6  -7   4   10.30    0.58 
  -6  -7   4   10.91    0.61 
   6  -7  -4   10.18    0.72 
  -6  -7   4    9.89    0.76 
   6  -7  -4    9.84    0.65 
   6   7  -4   10.20    0.55 
  -6   7   4    9.76    0.71 
  -6   7   4    9.13    0.60 
   6   7  -4   11.31    0.59 
  -6   7   4   10.79    0.67 
   5  -7  -4   27.73    1.26 
   5  -7  -4   27.34    1.00 
   5  -7  -4   27.03    1.10 
  -5  -7   4   26.81    1.03 
  -5  -7   4   27.52    1.07 
  -5  -7   4   27.04    1.09 
  -5  -7   4   26.82    1.07 
  -5  -7   4   27.31    1.25 
   5   7  -4   26.14    1.03 
  -5   7   4   26.40    1.10 
   5   7  -4   26.92    1.01 
  -5   7   4   25.54    1.22 
  -5   7   4   26.23    1.09 
  -4  -7   4    1.85    0.31 
  -4  -7   4    2.20    0.32 
  -4  -7   4    2.53    0.34 
   4  -7  -4    2.39    0.30 
   4  -7  -4    2.89    0.45 
   4  -7  -4    2.25    0.37 
  -4  -7   4    3.41    0.41 
  -4   7   4    2.62    0.32 
  -4   7   4    2.00    0.37 
   4   7  -4    2.70    0.39 
  -4   7   4    2.00    0.34 
  -4   7   4    2.88    0.38 
   4   7  -4    2.31    0.31 
   4   7  -4    3.04    0.32 
  -3  -7   4    1.58    0.32 
  -3  -7   4    1.58    0.29 
   3  -7  -4    1.88    0.39 
  -3  -7   4    1.47    0.35 
   3  -7  -4    1.12    0.25 
  -3  -7   4    1.25    0.27 
   3  -7  -4    1.52    0.32 
  -3  -7   4    1.78    0.30 
  -3   7   4    1.45    0.32 
  -3   7   4    1.37    0.32 
   3   7  -4    1.39    0.29 
   3   7  -4    1.43    0.28 
   3   7  -4    1.29    0.25 
  -3   7   4    1.28    0.27 
  -3   7   4    1.91    0.33 
   2  -7  -4    3.36    0.43 
  -2  -7   4    3.00    0.39 
  -2  -7   4    3.60    0.43 
  -2  -7   4    2.56    0.32 
  -2  -7   4    3.29    0.39 
  -2  -7   4    2.33    0.31 
   2  -7  -4    2.55    0.44 
  -2   7   4    4.50    0.43 
  -2   7   4    3.16    0.39 
   2   7  -4    3.74    0.38 
  -2   7   4    3.97    0.45 
  -2   7   4    4.37    0.47 
   2   7  -4    3.62    0.41 
  -2   7   4    3.11    0.44 
   2   7  -4    3.52    0.38 
  -1  -7   4   68.72    2.24 
   1  -7  -4   66.70    2.27 
  -1  -7   4   68.21    2.14 
  -1  -7   4   67.63    2.18 
  -1  -7   4   68.19    2.20 
   1  -7  -4   74.49    2.52 
  -1   7   4   69.18    2.25 
   1   7  -4   72.09    2.36 
  -1   7   4   67.14    2.38 
  -1   7   4   64.73    2.20 
   1   7  -4   65.46    2.15 
  -1   7   4   68.03    2.18 
   0  -7   4    7.57    0.48 
   0  -7  -4    8.39    0.67 
   0  -7  -4    6.59    0.57 
   0  -7   4    8.24    0.90 
   0  -7  -4    7.91    0.56 
   0  -7   4    7.71    0.47 
   0  -7   4    6.77    0.53 
   0   7   4    8.00    0.62 
   0   7  -4    6.91    0.50 
   0   7   4    7.71    0.59 
   0   7   4    6.58    0.52 
   0   7   4    7.18    0.52 
   0   7  -4    7.59    0.56 
   0   7   4    6.76    0.66 
  -1  -7  -4  106.10    3.44 
   1  -7   4  112.61    3.45 
   1  -7   4  113.87    3.45 
   1  -7   4  111.04    3.37 
  -1  -7  -4  113.79    3.55 
  -1  -7  -4  117.18    3.52 
  -1  -7  -4  118.08    3.77 
   1  -7   4  113.25    3.42 
   1   7   4  124.84    3.49 
   1   7   4  109.79    3.42 
   1   7   4  108.24    3.44 
  -1   7  -4  111.81    3.40 
  -1   7  -4  121.22    3.63 
   1   7   4  119.03    3.59 
   2  -7   4    4.61    0.43 
   2  -7   4    4.49    0.43 
   2  -7   4    5.42    0.40 
   2  -7   4    5.04    0.41 
  -2  -7  -4    5.19    0.58 
   2  -7   4    5.46    0.46 
  -2  -7  -4    4.95    0.49 
   2  -7   4    4.45    0.68 
  -2  -7  -4    5.40    0.51 
  -2   7  -4    5.29    0.47 
   2   7   4    4.76    0.44 
   2   7   4    4.55    0.47 
  -2   7  -4    4.72    0.44 
   2   7   4    5.47    0.55 
  -3  -7  -4   17.54    1.06 
  -3  -7  -4   15.84    0.83 
  -3  -7  -4   16.93    0.86 
   3  -7   4   16.89    0.80 
   3  -7   4   16.86    0.79 
   3  -7   4   16.96    0.74 
   3  -7   4   17.11    0.76 
   3  -7   4   16.95    0.76 
   3  -7   4   17.39    0.89 
  -3   7  -4   16.43    0.77 
   3   7   4   17.69    0.79 
   3   7   4   16.28    0.82 
  -3   7  -4   17.54    0.90 
   3   7   4   17.88    0.92 
  -3   7  -4   19.41    0.83 
   4  -7   4    2.21    0.35 
   4  -7   4    0.44    0.21 
  -4  -7  -4    0.34    0.24 
   4  -7   4    0.95    0.25 
   4  -7   4    1.33    0.26 
   4  -7   4    0.40    0.21 
  -4  -7  -4    0.32    0.26 
   4  -7   4    1.14    0.24 
  -4   7  -4    1.09    0.25 
   4   7   4    0.42    0.29 
  -4   7  -4    0.87    0.27 
   4   7   4    0.57    0.23 
   5  -7   4    0.06    0.16 
   5  -7   4    0.32    0.21 
  -5  -7  -4    0.38    0.25 
   5  -7   4    0.10    0.18 
   5  -7   4    0.59    0.20 
  -5  -7  -4    0.24    0.22 
   5  -7   4   -0.03    0.22 
   5  -7   4    0.37    0.21 
   5   7   4    0.06    0.18 
  -5   7  -4    1.30    0.34 
   5   7   4    2.03    0.39 
  -5   7  -4    0.15    0.19 
   6  -7   4   15.51    0.72 
   6  -7   4   14.99    0.69 
  -6  -7  -4   13.73    0.84 
  -6  -7  -4   13.72    0.78 
   6  -7   4   16.19    0.64 
   6  -7   4   14.05    0.81 
  -6  -7  -4   14.63    0.76 
   6   7   4   14.73    0.82 
  -6   7  -4   15.15    0.86 
  -6   7  -4   15.03    0.71 
   6   7   4   14.96    0.72 
   7  -7   4    3.70    0.47 
   7  -7   4    3.79    0.38 
   7  -7   4    3.56    0.34 
   7  -7   4    3.08    0.28 
  -7  -7  -4    3.38    0.40 
  -7  -7  -4    3.09    0.43 
  -7  -7  -4    3.60    0.41 
  -7   7  -4    3.28    0.36 
  -7   7  -4    3.37    0.32 
   7   7   4    3.49    0.45 
   7   7   4    3.03    0.35 
   8  -7   4   10.59    0.57 
  -8  -7  -4   11.01    0.65 
   8  -7   4   10.26    0.49 
   8  -7   4   11.27    0.53 
  -8  -7  -4   11.33    0.68 
   8  -7   4   10.54    0.67 
  -8  -7  -4   10.38    0.61 
  -8   7  -4   11.62    0.54 
  -8   7  -4   10.92    0.60 
   8   7   4   10.72    0.58 
   9  -7   4   23.72    0.82 
   9  -7   4   23.48    0.83 
  -9  -7  -4   22.75    0.93 
  -9  -7  -4   23.55    0.98 
  -9  -7  -4   23.56    0.99 
   9  -7   4   23.73    0.91 
  -9   7  -4   23.97    0.82 
  -9   7  -4   23.67    0.87 
   9   7   4   22.18    0.88 
  10  -7   4   12.73    0.51 
  10  -7   4   13.59    0.58 
 -10  -7  -4   13.25    0.64 
 -10  -7  -4   13.09    0.60 
 -10  -7  -4   12.78    0.64 
 -10   7  -4   14.10    0.56 
 -10   7  -4   13.53    0.52 
 -11  -7  -4   14.88    0.62 
  11  -7   4   14.40    0.52 
 -11  -7  -4   14.24    0.57 
 -11   7  -4   14.25    0.51 
 -11   7  -4   15.33    0.56 
  11  -8  -4    2.09    0.17 
 -11  -8   4    2.10    0.19 
 -11   8   4    1.70    0.19 
  11   8  -4    2.02    0.17 
 -11   8   4    2.15    0.18 
 -10  -8   4   41.65    1.32 
  10  -8  -4   41.07    1.26 
 -10   8   4   42.10    1.34 
 -10   8   4   41.05    1.27 
  10   8  -4   40.49    1.28 
   9  -8  -4    0.16    0.10 
  -9  -8   4    0.37    0.13 
  -9  -8   4    0.32    0.14 
  -9   8   4    0.21    0.14 
   9   8  -4    0.17    0.11 
  -9   8   4    0.07    0.12 
   8  -8  -4   16.02    0.63 
  -8  -8   4   16.80    0.71 
  -8  -8   4   15.79    0.65 
  -8  -8   4   16.09    0.68 
  -8   8   4   16.41    0.72 
   8   8  -4   16.26    0.66 
  -7  -8   4   20.22    0.83 
  -7  -8   4   20.73    0.83 
   7  -8  -4   20.38    0.77 
   7  -8  -4   19.98    0.85 
  -7  -8   4   21.20    0.80 
  -7   8   4   20.66    0.86 
   7   8  -4   20.41    0.79 
  -7   8   4   20.46    0.86 
   7   8  -4   19.60    0.79 
  -6  -8   4    1.47    0.24 
  -6  -8   4    1.95    0.28 
   6  -8  -4    1.58    0.22 
   6  -8  -4    1.24    0.33 
   6  -8  -4    2.04    0.31 
  -6  -8   4    1.40    0.23 
   6   8  -4    1.92    0.26 
  -6   8   4    1.84    0.28 
  -6   8   4    2.57    0.35 
  -6   8   4    1.77    0.35 
   6   8  -4    1.30    0.21 
   5  -8  -4   38.48    1.29 
   5  -8  -4   36.50    1.54 
   5  -8  -4   37.43    1.38 
  -5  -8   4   38.51    1.36 
  -5  -8   4   38.67    1.35 
  -5  -8   4   37.84    1.31 
  -5   8   4   35.64    1.53 
  -5   8   4   37.85    1.38 
  -5   8   4   38.73    1.39 
   5   8  -4   39.38    1.31 
   5   8  -4   40.67    1.34 
   4  -8  -4    0.08    0.22 
  -4  -8   4    0.07    0.15 
  -4  -8   4    0.15    0.16 
   4  -8  -4    0.28    0.16 
   4  -8  -4    0.31    0.21 
  -4  -8   4    0.14    0.19 
  -4   8   4    0.47    0.25 
  -4   8   4    0.14    0.20 
   4   8  -4    0.84    0.20 
  -4   8   4    0.36    0.20 
   4   8  -4    0.11    0.16 
  -3  -8   4   61.55    1.96 
   3  -8  -4   59.15    1.88 
   3  -8  -4   59.75    2.19 
  -3  -8   4   59.92    1.91 
   3  -8  -4   60.76    2.00 
  -3  -8   4   59.08    1.93 
  -3   8   4   59.80    1.98 
   3   8  -4   60.62    1.93 
  -3   8   4   58.87    1.98 
  -3   8   4   58.19    2.16 
   3   8  -4   58.88    1.89 
   3   8  -4   58.81    2.08 
  -2  -8   4   11.26    0.63 
   2  -8  -4   10.91    0.58 
  -2  -8   4   10.63    0.58 
   2  -8  -4   11.50    0.66 
  -2  -8   4   10.97    0.62 
  -2  -8   4   10.98    0.63 
   2  -8  -4   11.31    0.76 
  -2   8   4   12.01    0.65 
  -2   8   4   10.99    0.66 
   2   8  -4   10.96    0.69 
   2   8  -4   11.00    0.59 
  -2   8   4   11.44    0.60 
  -2   8   4   11.25    0.74 
   2   8  -4   10.85    0.59 
  -2   8   4   10.65    0.61 
   1  -8  -4   13.57    0.86 
  -1  -8   4   13.87    0.70 
   1  -8  -4   13.55    0.67 
   1  -8  -4   18.21    0.81 
  -1  -8   4   14.36    0.69 
  -1  -8   4   14.27    0.65 
  -1  -8   4   13.94    0.72 
  -1   8   4   14.66    0.71 
  -1   8   4   13.47    0.83 
   1   8  -4   14.72    0.81 
  -1   8   4   14.20    0.72 
  -1   8   4   14.47    0.72 
   1   8  -4   14.24    0.67 
   0  -8  -4   17.42    0.80 
   0  -8  -4   15.71    0.94 
   0  -8   4   15.76    0.77 
   0  -8   4   16.51    0.71 
   0  -8  -4   16.56    0.84 
   0  -8  -4   16.34    0.77 
   0  -8   4   16.62    0.76 
   0  -8   4   15.29    0.73 
   0   8  -4   15.56    0.72 
   0   8  -4   16.30    0.73 
   0   8   4   16.16    0.75 
   0   8   4   16.00    0.74 
   0   8  -4   15.80    0.84 
   0   8   4   15.10    0.76 
   1  -8   4    0.77    0.20 
   1  -8   4    0.52    0.22 
  -1  -8  -4    0.86    0.27 
  -1  -8  -4    0.83    0.26 
   1  -8   4    0.89    0.21 
  -1  -8  -4    1.93    0.42 
  -1  -8  -4    0.85    0.26 
   1  -8   4    0.91    0.23 
   1   8   4    0.41    0.22 
  -1   8  -4    0.29    0.20 
   1   8   4    0.88    0.28 
   1   8   4    0.58    0.21 
  -1   8  -4    0.75    0.24 
  -1   8  -4    0.52    0.20 
  -2  -8  -4   30.53    1.23 
   2  -8   4   30.97    1.13 
  -2  -8  -4   30.66    1.16 
   2  -8   4   29.27    1.15 
  -2  -8  -4   30.46    1.20 
   2  -8   4   30.32    1.15 
   2  -8   4   31.75    1.09 
  -2   8  -4   29.72    1.28 
   2   8   4   30.40    1.13 
  -2   8  -4   30.35    1.12 
  -2   8  -4   28.72    1.11 
   2   8   4   30.49    1.17 
   3  -8   4   18.03    0.76 
   3  -8   4   18.05    0.79 
  -3  -8  -4   17.53    0.86 
  -3  -8  -4   17.40    0.84 
  -3  -8  -4   17.11    0.80 
   3  -8   4   17.27    0.75 
   3  -8   4   16.86    0.72 
  -3   8  -4   17.08    0.76 
  -3   8  -4   17.31    0.77 
  -3   8  -4   16.89    0.89 
   3   8   4   18.07    0.88 
   3   8   4   17.72    0.78 
   3   8   4   16.49    0.80 
   4  -8   4   39.04    1.54 
   4  -8   4   41.03    1.37 
   4  -8   4   41.23    1.38 
  -4  -8  -4   39.78    1.43 
   4  -8   4   40.34    1.34 
  -4  -8  -4   39.49    1.48 
  -4  -8  -4   39.90    1.50 
   4  -8   4   40.93    1.42 
   4   8   4   39.64    1.39 
   4   8   4   39.79    1.50 
  -4   8  -4   39.62    1.39 
  -4   8  -4   41.52    1.57 
   5  -8   4   73.44    2.53 
   5  -8   4   77.99    2.40 
  -5  -8  -4   76.97    2.48 
   5  -8   4   76.80    2.28 
   5  -8   4   76.03    2.31 
   5  -8   4   77.53    2.36 
   5  -8   4   77.51    2.35 
  -5  -8  -4   80.15    2.50 
  -5  -8  -4   77.23    2.42 
  -5   8  -4   76.13    2.32 
  -5   8  -4   71.83    2.54 
  -5   8  -4   79.04    2.39 
   5   8   4   75.31    2.48 
   5   8   4   78.72    2.39 
  -6  -8  -4    0.54    0.20 
   6  -8   4    0.17    0.13 
   6  -8   4    0.28    0.13 
  -6  -8  -4    0.33    0.21 
  -6  -8  -4    0.23    0.18 
   6   8   4   -0.05    0.13 
  -6   8  -4   -0.01    0.12 
   6   8   4    0.42    0.23 
  -7  -8  -4   47.16    1.76 
  -7  -8  -4   43.15    1.47 
   7  -8   4   42.39    1.35 
  -7  -8  -4   42.81    1.53 
   7  -8   4   42.21    1.44 
   7   8   4   44.44    1.44 
  -7   8  -4   43.04    1.44 
  -7   8  -4   42.83    1.39 
  -8  -8  -4   10.04    0.53 
   8  -8   4    9.44    0.41 
   8  -8   4    9.51    0.47 
  -8  -8  -4    9.07    0.52 
  -8  -8  -4    9.08    0.49 
   8   8   4    9.39    0.47 
  -8   8  -4    9.20    0.47 
  -8   8  -4    9.18    0.43 
   9  -8   4   11.04    0.43 
  -9  -8  -4   11.44    0.50 
  -9  -8  -4   10.94    0.54 
   9  -8   4   10.91    0.48 
  -9  -8  -4   11.52    0.53 
   9   8   4   11.50    0.49 
  -9   8  -4   10.69    0.48 
  -9   8  -4   11.86    0.47 
 -10  -8  -4   37.24    1.15 
 -10  -8  -4   36.02    1.14 
  10  -8   4   36.77    1.10 
 -10   8  -4   37.12    1.13 
  -9  -9   4   89.23    2.65 
   9  -9  -4   94.33    2.62 
   9   9  -4   93.10    2.64 
  -9   9   4   94.62    2.68 
  -8  -9   4   40.39    1.23 
  -8  -9   4   41.24    1.27 
   8  -9  -4   39.63    1.23 
   8   9  -4   40.49    1.25 
  -8   9   4   40.33    1.29 
   7  -9  -4   97.84    2.83 
   7  -9  -4   98.08    2.86 
  -7  -9   4   96.57    2.86 
  -7  -9   4   92.89    2.86 
  -7  -9   4   98.05    2.83 
  -7   9   4  100.51    2.88 
  -7   9   4  100.93    2.91 
   7   9  -4   97.58    2.83 
   7   9  -4  102.00    2.85 
  -6  -9   4  117.60    3.60 
   6  -9  -4  123.65    3.61 
  -6  -9   4  126.56    3.59 
   6  -9  -4  123.90    3.55 
  -6  -9   4  121.74    3.57 
  -6   9   4  130.60    3.65 
   6   9  -4  122.43    3.57 
  -6   9   4  127.44    3.62 
   6   9  -4  125.74    3.58 
   5  -9  -4   24.45    0.84 
  -5  -9   4   21.67    0.87 
   5  -9  -4   23.64    0.91 
  -5  -9   4   23.48    0.85 
  -5  -9   4   24.31    0.88 
   5   9  -4   24.26    0.87 
  -5   9   4   23.71    0.91 
   5   9  -4   23.28    0.85 
  -5   9   4   24.19    0.91 
  -4  -9   4  155.78    4.54 
  -4  -9   4  156.75    4.58 
   4  -9  -4  158.92    4.52 
   4  -9  -4  159.39    4.61 
  -4  -9   4  159.12    4.55 
   4   9  -4  156.85    4.56 
  -4   9   4  159.91    4.60 
   4   9  -4  158.72    4.53 
  -4   9   4  164.18    4.62 
  -3  -9   4   14.59    0.65 
   3  -9  -4   15.15    0.70 
  -3  -9   4   14.94    0.67 
   3  -9  -4   13.79    0.60 
  -3  -9   4   15.16    0.64 
   3   9  -4   14.78    0.65 
  -3   9   4   15.02    0.68 
   3   9  -4   15.12    0.64 
  -3   9   4   16.33    0.70 
   2  -9  -4   74.90    2.36 
   2  -9  -4   72.73    2.24 
  -2  -9   4   73.87    2.30 
  -2  -9   4   75.02    2.27 
  -2  -9   4   76.51    2.33 
   2   9  -4   72.51    2.29 
  -2   9   4   77.31    2.35 
  -2   9   4   74.63    2.31 
   2   9  -4   74.01    2.27 
   1  -9  -4  127.37    3.77 
   1  -9  -4  118.61    3.61 
  -1  -9   4  126.70    3.66 
  -1  -9   4  124.94    3.70 
  -1  -9   4  124.32    3.70 
  -1   9   4  126.73    3.73 
   1   9  -4  124.86    3.67 
  -1   9   4  129.16    3.67 
   1   9  -4  127.85    3.69 
   0  -9   4    0.98    0.20 
   0  -9  -4    1.49    0.26 
   0  -9   4    0.82    0.21 
   0  -9   4    0.89    0.19 
   0  -9  -4    1.44    0.42 
   0  -9  -4    1.25    0.25 
   0   9  -4    1.41    0.22 
   0   9   4    1.10    0.23 
   0   9   4    1.14    0.23 
   0   9  -4    1.04    0.20 
  -1  -9  -4  200.89    5.74 
   1  -9   4  202.69    5.68 
  -1  -9  -4  195.65    5.79 
   1  -9   4  198.94    5.74 
  -1  -9  -4  203.09    5.69 
   1  -9   4  203.96    5.72 
   1   9   4  205.32    5.71 
  -1   9  -4  198.80    5.70 
   1   9   4  196.67    5.75 
  -1   9  -4  199.29    5.71 
  -2  -9  -4   37.43    1.30 
   2  -9   4   38.88    1.34 
   2  -9   4   38.80    1.27 
  -2  -9  -4   38.33    1.35 
  -2  -9  -4   39.19    1.39 
   2  -9   4   40.25    1.32 
  -2   9  -4   38.98    1.30 
   2   9   4   36.85    1.33 
   2   9   4   38.93    1.32 
  -2   9  -4   38.55    1.32 
  -3  -9  -4  155.55    4.64 
   3  -9   4  160.24    4.52 
   3  -9   4  160.16    4.60 
  -3  -9  -4  154.86    4.62 
  -3  -9  -4  157.11    4.57 
   3  -9   4  161.61    4.57 
   3   9   4  160.71    4.60 
  -3   9  -4  160.49    4.55 
  -3   9  -4  156.78    4.58 
   3   9   4  162.61    4.58 
   4  -9   4   96.99    2.88 
   4  -9   4   95.37    2.79 
  -4  -9  -4   96.83    2.87 
  -4  -9  -4   95.11    2.91 
   4  -9   4   94.82    2.83 
  -4  -9  -4   95.03    2.92 
   4   9   4   98.43    2.87 
  -4   9  -4   98.53    2.87 
   4   9   4   94.81    2.92 
   5  -9   4    3.33    0.29 
  -5  -9  -4    3.84    0.34 
  -5  -9  -4    3.28    0.33 
  -5  -9  -4    3.83    0.31 
  -5   9  -4    3.49    0.26 
   5   9   4    3.22    0.28 
  -5   9  -4    3.70    0.29 
  -6  -9  -4   89.56    2.75 
   6  -9   4   94.71    2.72 
  -6  -9  -4   94.48    2.72 
  -6  -9  -4   91.69    2.72 
   6  -9   4   88.95    2.61 
  -6   9  -4   91.91    2.64 
  -6   9  -4   93.08    2.71 
   6   9   4   90.66    2.70 
  -7  -9  -4   49.73    1.61 
   7  -9   4   50.70    1.57 
   7  -9   4   49.42    1.49 
  -7  -9  -4   52.65    1.58 
   7   9   4   49.92    1.56 
  -7   9  -4   52.29    1.52 
  -7   9  -4   52.34    1.56 
   8  -9   4   43.81    1.34 
   8  -9   4   43.61    1.29 
  -8  -9  -4   44.38    1.35 
  -8   9  -4   45.47    1.31 
   8   9   4   43.98    1.33 
  -8   9  -4   44.88    1.34 
  -6 -10   4   11.57    0.43 
   6 -10  -4   11.68    0.42 
  -6  10   4   12.13    0.46 
   6  10  -4   12.10    0.44 
  -5 -10   4   38.05    1.20 
   5 -10  -4   37.68    1.17 
   5 -10  -4   39.79    1.23 
  -5  10   4   41.23    1.23 
  -5  10   4   39.29    1.22 
   5  10  -4   39.72    1.19 
   5  10  -4   39.83    1.21 
   4 -10  -4    1.20    0.14 
  -4 -10   4    1.45    0.18 
   4 -10  -4    1.09    0.17 
  -4 -10   4    1.27    0.15 
  -4  10   4    1.27    0.17 
   4  10  -4    1.49    0.17 
  -4  10   4    1.10    0.16 
   4  10  -4    1.24    0.16 
   3 -10  -4   39.80    1.23 
  -3 -10   4   40.71    1.30 
  -3 -10   4   41.85    1.27 
   3 -10  -4   40.81    1.32 
  -3  10   4   41.39    1.32 
  -3  10   4   39.84    1.31 
   3  10  -4   41.73    1.29 
  -2 -10   4   11.75    0.48 
   2 -10  -4   11.98    0.54 
   2 -10  -4   11.06    0.45 
  -2 -10   4   11.85    0.51 
  -2  10   4   12.19    0.53 
   2  10  -4   11.74    0.50 
   1 -10  -4    9.00    0.45 
  -1 -10   4    8.30    0.39 
  -1 -10   4    8.82    0.43 
  -1 -10   4    8.45    0.41 
   1  10  -4    8.33    0.40 
  -1  10   4    9.43    0.45 
   1  10  -4    8.71    0.42 
   0 -10  -4   37.53    1.24 
   0 -10   4   35.83    1.16 
   0 -10   4   34.44    1.18 
   0 -10   4   36.03    1.19 
   0  10   4   36.20    1.16 
   0  10  -4   37.97    1.18 
   0  10  -4   36.84    1.19 
   0  10   4   38.18    1.22 
   1 -10   4    0.48    0.15 
   1 -10   4    0.55    0.13 
  -1 -10  -4    0.54    0.15 
  -1 -10  -4    0.81    0.17 
   1 -10   4    0.47    0.13 
   1  10   4    0.34    0.14 
   1  10   4    0.45    0.14 
  -1  10  -4    0.43    0.13 
  -1  10  -4    0.51    0.14 
  -2 -10  -4   14.00    0.60 
   2 -10   4   14.47    0.58 
   2 -10   4   13.84    0.53 
  -2 -10  -4   14.79    0.56 
   2  10   4   14.71    0.58 
  -2  10  -4   14.79    0.57 
  -2  10  -4   14.50    0.56 
   2  10   4   14.54    0.57 
  -3 -10  -4   21.69    0.78 
   3 -10   4   21.13    0.70 
   3 -10   4   21.33    0.76 
  -3 -10  -4   21.46    0.73 
   3  10   4   21.09    0.74 
  -3  10  -4   21.29    0.75 
  -3  10  -4   21.66    0.74 
   3  10   4   20.61    0.74 
   4 -10   4    3.22    0.24 
  -4 -10  -4    3.41    0.25 
  -4 -10  -4    3.34    0.24 
   4  10   4    3.00    0.23 
  -4  10  -4    3.10    0.23 
  -5 -10  -4   26.32    0.85 
   5 -10   4   27.28    0.87 
   5  10   4   27.16    0.86 
  -5  10  -4   26.82    0.87 
 -16   0   5    0.20    0.12 
  16   0  -5    0.36    0.30 
 -16   0   5    0.33    0.18 
  16   0  -5    0.30    0.19 
 -15   0   5    0.05    0.11 
  15   0  -5    0.46    0.23 
 -15   0   5    0.45    0.20 
  15   0  -5    0.13    0.24 
  14   0  -5    0.15    0.30 
  14   0  -5    0.62    0.28 
  14   0  -5    0.21    0.27 
 -14   0   5    0.40    0.20 
 -14   0   5    0.29    0.14 
  13   0  -5    0.41    0.32 
  13   0  -5    0.16    0.27 
 -13   0   5    0.20    0.13 
  13   0  -5    0.37    0.29 
 -13   0   5    0.07    0.19 
  12   0  -5    0.28    0.28 
 -12   0   5    0.05    0.21 
  12   0  -5    0.12    0.25 
  12   0  -5    0.27    0.32 
 -12   0   5    0.09    0.20 
 -12   0   5    0.11    0.13 
 -11   0   5    0.20    0.20 
  11   0  -5    0.37    0.36 
 -11   0   5    0.59    0.20 
  11   0  -5    0.28    0.26 
  10   0  -5    0.22    0.31 
 -10   0   5    0.59    0.21 
  10   0  -5    0.48    0.25 
   9   0  -5    0.13    0.22 
  -9   0   5    0.13    0.15 
   9   0  -5    0.41    0.26 
   8   0  -5    0.66    0.29 
  -8   0   5    0.16    0.14 
   8   0  -5    0.03    0.20 
  -8   0   5    0.05    0.15 
   8   0  -5    0.24    0.19 
  -7   0   5    0.76    0.17 
   7   0  -5    0.35    0.18 
   7   0  -5    1.32    0.31 
  -7   0   5    0.32    0.15 
   6   0  -5    0.49    0.18 
  -6   0   5    0.55    0.14 
  -6   0   5    0.96    0.17 
  -6   0   5    0.52    0.20 
   6   0  -5    0.67    0.21 
   5   0  -5    0.28    0.14 
  -5   0   5    0.21    0.15 
  -4   0   5    0.18    0.13 
   4   0  -5    0.08    0.10 
   3   0  -5    0.51    0.15 
  -3   0   5    0.28    0.14 
   2   0  -5    1.15    0.19 
  -1   0   5    0.93    0.18 
  -1   0   5    1.44    0.19 
   0   0   5    0.56    0.12 
   2   0   5    0.56    0.11 
   3   0   5    0.44    0.17 
   4   0   5    0.66    0.19 
   4   0   5    0.30    0.10 
   4   0   5    0.43    0.14 
   5   0   5    0.28    0.12 
   5   0   5    0.32    0.13 
   6   0   5    0.28    0.21 
   6   0   5    0.73    0.17 
   6   0   5    0.73    0.19 
  -6   0  -5    0.74    0.17 
   7   0   5    0.16    0.19 
  -7   0  -5    0.26    0.13 
   7   0   5    0.19    0.15 
  -8   0  -5    0.24    0.14 
   8   0   5    0.20    0.16 
   8   0   5    0.96    0.30 
  -9   0  -5    0.12    0.14 
   9   0   5    0.22    0.19 
   9   0   5    0.23    0.18 
   9   0   5    1.12    0.33 
  10   0   5    0.26    0.20 
  10   0   5    0.22    0.33 
  10   0   5    0.23    0.23 
  10   0   5    0.37    0.22 
  10   0   5    0.24    0.25 
  10   0   5    0.16    0.20 
 -10   0  -5    0.41    0.18 
  10   0   5    0.21    0.21 
  11   0   5    0.44    0.28 
  11   0   5    0.06    0.19 
 -11   0  -5    0.33    0.19 
  11   0   5    0.25    0.20 
  11   0   5    0.24    0.25 
  11   0   5    0.21    0.34 
 -11   0  -5    0.14    0.21 
  11   0   5    0.11    0.17 
  12   0   5    0.42    0.18 
  12   0   5    0.21    0.20 
  12   0   5    0.00    0.25 
  12   0   5    0.02    0.18 
 -12   0  -5    0.27    0.18 
  12   0   5    0.04    0.24 
  12   0   5    0.38    0.31 
 -12   0  -5    0.06    0.18 
 -13   0  -5    0.23    0.17 
 -13   0  -5    0.77    0.44 
  13   0   5    0.18    0.15 
  13   0   5    0.11    0.18 
  13   0   5    0.15    0.25 
  13   0   5    0.34    0.26 
 -13   0  -5    0.16    0.15 
  13   0   5    0.18    0.23 
  14   0   5    0.04    0.18 
 -14   0  -5    0.13    0.13 
  14   0   5   -0.09    0.24 
  14   0   5    0.13    0.22 
  14   0   5    0.03    0.21 
  15   0   5    0.25    0.19 
 -15   0  -5    0.39    0.14 
 -16  -1   5   92.77    2.67 
  16  -1  -5   89.03    2.73 
 -16  -1   5   88.53    2.59 
  16  -1  -5   83.25    2.74 
 -16   1   5   87.44    2.60 
  16   1  -5   92.19    2.79 
  15  -1  -5   63.61    2.28 
  15  -1  -5   65.84    2.24 
 -15  -1   5   70.99    2.13 
 -15  -1   5   66.32    2.04 
 -15   1   5   66.77    2.05 
  15   1  -5   69.21    2.28 
 -14  -1   5   24.90    0.99 
  14  -1  -5   25.91    1.27 
  14  -1  -5   27.07    1.25 
  14  -1  -5   25.67    1.16 
 -14  -1   5   25.52    0.94 
 -14   1   5   26.72    0.97 
  14   1  -5   26.54    1.18 
 -14   1   5   25.11    0.94 
  13  -1  -5  125.83    4.19 
  13  -1  -5  140.39    4.38 
 -13  -1   5  130.67    3.97 
  13  -1  -5  139.67    4.33 
 -13  -1   5  134.77    4.22 
 -13  -1   5  136.29    3.92 
 -13   1   5  136.07    3.93 
  13   1  -5  138.93    4.22 
 -13   1   5  134.98    3.94 
  12  -1  -5    0.61    0.33 
  12  -1  -5    0.61    0.31 
  12  -1  -5    0.57    0.38 
 -12  -1   5    0.76    0.26 
 -12  -1   5    0.60    0.18 
 -12  -1   5    1.23    0.26 
  12   1  -5    0.54    0.31 
 -12   1   5    0.76    0.22 
 -12   1   5    0.55    0.18 
  11  -1  -5   98.75    3.23 
 -11  -1   5   92.69    2.84 
  11  -1  -5   81.85    3.02 
 -11  -1   5   93.40    2.76 
 -11  -1   5   99.30    3.01 
  11  -1  -5   87.14    3.20 
  11   1  -5   94.73    3.03 
 -11   1   5  103.74    2.84 
  11   1  -5   96.95    3.03 
 -11   1   5   81.19    3.06 
 -11   1   5   92.14    2.75 
 -10  -1   5   50.14    1.75 
  10  -1  -5   50.10    1.94 
  10   1  -5   48.61    1.78 
   9  -1  -5   19.51    0.99 
  -9  -1   5   19.34    0.84 
   9  -1  -5   18.79    1.12 
   9   1  -5   19.47    0.89 
   9   1  -5   17.44    1.05 
  -8  -1   5  229.73    6.47 
   8  -1  -5  229.39    6.88 
   8  -1  -5  212.22    6.65 
  -8   1   5  238.77    6.46 
   8   1  -5  229.56    7.00 
   8   1  -5  221.07    6.78 
   8   1  -5  225.57    6.82 
   7  -1  -5    7.09    0.58 
  -7  -1   5    8.28    0.45 
  -7  -1   5    9.10    0.48 
   7  -1  -5    8.15    0.61 
   7  -1  -5    7.80    0.61 
   7   1  -5    7.98    0.59 
  -7   1   5    8.57    0.66 
   7   1  -5    8.29    0.66 
  -7   1   5    9.40    0.46 
   6  -1  -5  234.18    6.75 
  -6  -1   5  238.64    6.47 
  -6  -1   5  214.97    6.44 
   6   1  -5  226.06    6.72 
   6   1  -5  233.33    6.83 
  -6   1   5  223.24    6.72 
  -6   1   5  233.97    6.45 
  -5  -1   5   68.84    2.24 
   5  -1  -5   78.59    2.50 
  -5   1   5   77.44    2.48 
   5   1  -5   76.09    2.49 
  -5   1   5   79.01    2.26 
   5   1  -5   73.05    2.52 
   4  -1  -5  191.82    5.57 
   4   1  -5  187.55    5.60 
   4   1  -5  189.23    5.62 
  -4   1   5  196.84    5.60 
   3  -1  -5   69.00    2.16 
  -3  -1   5   70.48    2.25 
  -3   1   5   64.87    2.14 
   3   1  -5   68.28    2.22 
   3   1  -5   65.20    2.20 
  -2  -1   5   41.51    1.50 
   2  -1  -5   44.14    1.41 
  -2   1   5   39.88    1.42 
   2   1  -5   44.03    1.47 
   1  -1  -5  343.99    9.06 
  -1  -1   5  326.02    9.13 
  -1  -1   5  327.07    9.24 
   1   1  -5  302.80    9.10 
  -1   1   5  329.60    9.11 
   0  -1   5  139.63    4.29 
   0  -1  -5  152.36    4.07 
   0   1   5  141.33    4.12 
   0   1  -5  138.46    4.11 
  -1  -1  -5   30.95    0.93
[truncated: 1,013,787 more chars]
